# Supplementary material for: Contributions of Zea mays subspecies mexicana haplotypes to modern maize
Source: Nat Commun. 2017 Nov 30;8:1874. doi: 10.1038/s41467-017-02063-5 (PMC5707364; doi:10.1038/s41467-017-02063-5)
Supplement: Supplementary file 4 — Supplementary data 1 [file 41467_2017_2063_MOESM4_ESM.xlsx]

## Sheet: Sheet1
Supplementary Data 1. The position and origin information of mexicana bins
Bin	Chr	Bin_start	Bin_end	Origin
bin1	1	0	12976294	TM192
bin2	1	13033257	29579303	TM148,TM192
bin3	1	29579303	33909024	TM186,TM148,TM192
bin4	1	33909024	41472060	TM148,TM192
bin5	1	41472060	50085441	TM192
bin6	1	50085441	52561468	TM192
bin7	1	52561468	60967077	TM148,TM192
bin8	1	60967077	140088864	TM192,TM148
bin9	1	140088864	158975964	TM192
bin10	1	158975964	164679895	TM186,TM192
bin11	1	164679895	190000000	TM192
bin12	1	190000000	199653538	TM186,TM192
bin13	1	199653538	204364376	TM192
bin14	1	210538373	257117481	TM52
bin15	1	265274662	286172803	TM89
bin16	1	286172803	293529278	TM89,TM52
bin17	1	293529278	301354135	TM89
bin18	2	0	3379557	TM186
bin19	2	4727439	9000000	TM3
bin20	2	9000000	12226676	TM3,TM89
bin21	2	12226676	13095887	TM117,TM104,TM3,TM89
bin22	2	13095887	18467804	TM117,TM104,TM3
bin23	2	18467804	20018130	TM52,TM117,TM104,TM3
bin24	2	20018130	22032336	TM52,TM104,TM3
bin25	2	22192336	23588063	TM117,TM52,TM24,TM104,TM3
bin26	2	23588063	27547469	TM117,TM104,TM24,TM3
bin27	2	27547469	31200405	TM117,TM104,TM3
bin28	2	31200405	36766685	TM104,TM3
bin29	2	36766685	63375149	TM104,TM3
bin30	2	63375149	83460000	TM89,TM3
bin31	2	83460000	91556413	TM89
bin32	2	101079950	133587508	TM89
bin33	2	133587508	135801591	TM89,TM3
bin34	2	135801591	138898549	TM89,TM104,TM3
bin35	2	138898549	166831483	TM89,TM104,TM3
bin36	2	166831483	167966805	TM3,TM89,TM104
bin37	2	169858231	189635143	TM148,TM3,TM89
bin38	2	189635143	190803000	TM3,TM148
bin39	2	190803000	192783904	TM3,TM148,TM104
bin40	2	192783904	195038549	TM89,TM148,TM3,TM104
bin41	2	195038549	196267946	TM89,TM3,TM104
bin42	2	196267946	198667578	TM52,TM3,TM89,TM104
bin43	2	198667578	204235312	TM3,TM89,TM104
bin44	2	204235312	212406370	TM89,TM3
bin45	2	212406370	231999169	TM3
bin46	2	231999169	235721919	TM89,TM3
bin47	2	235721919	237068873	TM3
bin48	3	9632362	10953856	TM148
bin49	3	11694981	12896356	TM89,TM148,TM52
bin50	3	12896356	13936009	TM104,TM148,TM89,TM52
bin51	3	13936009	16566519	TM104,TM148,TM89,TM183,TM52
bin52	3	16566519	19727393	TM183,TM104,TM148,TM89,TM52
bin53	3	19727393	21368234	TM104,TM148,TM89
bin54	3	21368234	24947359	TM104,TM89
bin55	3	24947359	30159513	TM89
bin56	3	30159513	40197461	TM104,TM89
bin57	3	40197461	55307753	TM148,TM104,TM89
bin58	3	55307753	129000000	TM89,TM104
bin59	3	129000000	148300000	TM104
bin60	3	148300000	157900000	TM117,TM104,TM183
bin61	3	157900000	159902329	TM117,TM104
bin62	3	159902329	166378535	TM104
bin63	3	166378535	186746609	TM104
bin64	3	186746609	190243645	TM183,TM104
bin65	3	190243645	197404705	TM192,TM104,TM183
bin66	3	197404705	199501956	TM104,TM183
bin67	3	199501956	201406504	TM104
bin68	3	205558435	206797847	TM89
bin69	3	206797847	211713904	TM104,TM89
bin70	3	217465265	221234219	TM192
bin71	3	221234219	224235427	TM89,TM192
bin72	3	224235427	225850525	TM192,TM52,TM89
bin73	3	225850525	230162525	TM89,TM52
bin74	3	230162525	232140174	TM89
bin75	4	0	5146382	TM192,TM148
bin76	4	5146382	11489819	TM148
bin77	4	11489819	19315487	TM3,TM148
bin78	4	19942973	21474663	TM183,TM3
bin79	4	21474663	31296037	TM183
bin80	4	38412342	85684768	TM183
bin81	4	85684768	152947093	TM183,TM3,
bin82	4	152947093	164740310	TM3,TM183
bin83	4	164740310	185079893	TM3
bin84	4	185079893	187485448	TM3,TM183
bin85	4	187485448	192260276	TM3
bin86	4	192260276	232350671	TM186,TM3
bin87	4	232350671	234390613	TM24,TM3,TM186
bin88	4	235300166	236882389	TM186
bin89	4	237641384	241473504	TM104,TM186
bin90	5	0	2668463	TM3
bin91	5	2668463	4530094	TM186,TM117,TM3,TM104
bin92	5	4530094	5627355	TM117,TM104
bin93	5	5627355	7267714	TM117,TM104,TM52
bin94	5	7267714	11606240	TM192,TM117,TM52
bin95	5	11606240	19088692	TM52,TM192,TM117
bin96	5	19895817	31125522	TM24,TM117,TM192
bin97	5	31125522	69501667	TM24,TM192
bin98	5	69501667	181221567	TM24
bin99	5	181221567	186100767	TM3,TM24
bin100	5	186100767	188858417	TM3,TM24
bin101	5	189805227	191361140	TM3
bin102	5	191361140	198031317	TM186,TM3
bin103	5	198031317	208101492	TM24,TM3,TM186
bin104	5	208101492	213420727	TM192,TM3,TM186,TM24
bin105	5	213562247	214845762	TM117,TM24,TM186,TM192
bin106	5	215064906	217872852	TM186,TM192
bin107	6	0	2535603	TM89,TM52
bin108	6	2535603	89024025	TM52
bin109	6	91987665	109282216	TM104
bin110	6	134165201	155018938	TM117
bin111	6	155018938	162217681	TM104,TM117
bin112	6	162217681	164367793	TM148,TM117,TM104
bin113	6	164367793	169174353	TM117,TM104,TM52
bin114	7	0	5516475	TM117,TM148
bin115	7	7011078	8049707	TM117
bin116	7	8049707	10583047	TM104,TM117
bin117	7	10583047	14280271	TM104,TM183,TM117
bin118	7	15275263	17521742	TM104,TM52,TM183,TM117
bin119	7	17521742	21144586	TM183,TM104,TM52,TM117
bin120	7	21547049	35790315	TM89,TM117,TM52,TM183,TM104
bin121	7	35790315	38378686	TM89,TM117,TM52,TM183
bin122	7	38378686	105766936	TM89,TM117,TM52,TM183,TM104
bin123	7	105766936	109673659	TM89,TM117,TM104,TM183
bin124	7	109673659	116079606	TM89,TM183,TM104
bin125	7	116079606	118426022	TM89,TM183
bin126	7	118426022	129436978	TM183
bin127	7	129436978	142578800	TM183
bin128	7	142578800	161793991	TM183
bin129	7	161793991	170920721	TM148,TM183
bin130	7	172159526	174336556	TM52
bin131	7	174336556	175537177	TM52,TM192
bin132	7	175537177	176561533	TM52,TM192
bin133	8	0	2054771	TM52,TM192
bin134	8	12357810	17391372	TM192,TM52
bin135	8	17391372	18973077	TM52
bin136	8	18973077	26443669	TM192,TM52
bin137	8	26443669	44818815	TM148,TM52,TM192
bin138	8	44818815	59973107	TM52,TM192,TM148
bin139	8	59973107	67888277	TM52,TM192,TM148
bin140	8	67888277	72546450	TM148,TM192,TM52
bin141	8	72546450	91287656	TM148,TM52
bin142	8	91287656	96062070	TM148,TM52
bin143	8	96062070	127462783	TM148,TM52
bin144	8	127462783	150720535	TM52
bin145	8	150720535	155590005	TM183,TM52
bin146	8	155590005	159982123	TM183,TM52,TM24
bin147	8	159982123	161584596	TM183,TM52
bin148	8	161720061	169088218	TM24,TM52
bin149	8	169088218	170137349	TM117,TM24,TM52
bin150	8	170137349	171328456	TM104,TM52,TM24
bin151	8	172005641	173944786	TM148,TM104
bin152	8	174288653	175793759	TM148,TM183
bin153	9	0	84103057	TM104,TM89
bin154	9	84103057	99148713	TM117,TM104,TM89
bin155	9	99148713	105064711	TM117,TM89
bin156	9	105064711	106834414	TM117,TM104,TM89
bin157	9	106834414	120113676	TM117
bin158	9	120113676	122428432	TM89,TM117
bin159	9	122428432	129091379	TM117
bin160	9	129091379	134510936	TM89,TM117
bin161	9	134510936	149448407	TM117
bin162	9	153752617	154914748	TM186,TM192
bin163	9	154914748	156750706	TM186
bin164	10	0	2693563	TM89
bin165	10	3987354	11274081	TM24
bin166	10	11274081	13702537	TM24,TM183
bin167	10	13702537	77258388	TM24
bin168	10	122128988	124390067	TM24
bin169	10	124390067	127546791	TM24,TM183
bin170	10	127546791	130447518	TM24
bin171	10	130447518	133234626	TM117,TM24
bin172	10	133234626	141714856	TM117
bin173	10	141714856	144000000	TM89,TM117
bin174	10	144000000	145300000	TM89,TM117,TM24
bin175	10	145300000	147207357	TM89,TM117
bin176	10	147207357	150189435	TM117
