# Supplementary material for: Contributions of Zea mays subspecies mexicana haplotypes to modern maize
Source: Nat Commun. 2017 Nov 30;8:1874. doi: 10.1038/s41467-017-02063-5 (PMC5707364; doi:10.1038/s41467-017-02063-5)
Supplement: Supplementary file 5 — Supplementary data 2 [file 41467_2017_2063_MOESM5_ESM.xlsx]

## Sheet: Sheet1
Supplementary Data 2. The position and origin information of Mo17 bins
Bin	Chr	Bin_start	Bin_end	Origin
bin1	1	0	12976294	TM104,TM117,TM148,TM183,TM186,TM24,TM3,TM52,TM89
bin2	1	12976294	13033257	TM104,TM117,TM148,TM183,TM186,TM192,TM24,TM3,TM52,TM89
bin3	1	13033257	29579303	TM104,TM117,TM183,TM186,TM24,TM3,TM52,TM89
bin4	1	29579303	33909024	TM104,TM117,TM183,TM24,TM3,TM52,TM89
bin5	1	33909024	41472060	TM104,TM117,TM183,TM186,TM24,TM3,TM52,TM89
bin6	1	41472060	41511917	TM104,TM117,TM148,TM183,TM186,TM192,TM24,TM3,TM52,TM89
bin7	1	41511917	50085441	TM104,TM117,TM148,TM183,TM186,TM24,TM3,TM52,TM89
bin8	1	50085441	52561468	TM104,TM117,TM148,TM183,TM186,TM24,TM3,TM52,TM89
bin9	1	52561468	60967077	TM104,TM117,TM183,TM186,TM24,TM3,TM52,TM89
bin10	1	60967077	140088864	TM104,TM117,TM183,TM186,TM24,TM3,TM52,TM89
bin11	1	140088864	158975964	TM104,TM117,TM148,TM183,TM186,TM24,TM3,TM52,TM89
bin12	1	158975964	164679895	TM104,TM117,TM148,TM183,TM24,TM3,TM52,TM89
bin13	1	164679895	190000000	TM104,TM117,TM148,TM183,TM186,TM24,TM3,TM52,TM89
bin14	1	190000000	199653538	TM104,TM117,TM148,TM183,TM24,TM3,TM52,TM89
bin15	1	199653538	204364376	TM104,TM117,TM148,TM183,TM186,TM24,TM3,TM52,TM89
bin16	1	204364376	210538373	TM104,TM117,TM148,TM183,TM186,TM192,TM24,TM3,TM52,TM89
bin17	1	210538373	257117481	TM104,TM117,TM148,TM183,TM186,TM192,TM24,TM3,TM89
bin18	1	257117481	265274662	TM104,TM117,TM148,TM183,TM186,TM192,TM24,TM3,TM52,TM89
bin19	1	265274662	286172803	TM104,TM117,TM148,TM183,TM186,TM192,TM24,TM3,TM52
bin20	1	286172803	293529278	TM104,TM117,TM148,TM183,TM186,TM192,TM24,TM3
bin21	1	293529278	301354135	TM104,TM117,TM148,TM183,TM186,TM192,TM24,TM3,TM52
bin22	2	0	3379557	TM104,TM117,TM148,TM183,TM192,TM24,TM3,TM52,TM89
bin23	2	3379557	4727439	TM104,TM117,TM148,TM183,TM186,TM192,TM24,TM3,TM52,TM89
bin24	2	4727439	9000000	TM104,TM117,TM148,TM183,TM186,TM192,TM24,TM52,TM89
bin25	2	9000000	12226676	TM104,TM117,TM148,TM183,TM186,TM192,TM24,TM52
bin26	2	12226676	13095887	TM148,TM183,TM186,TM192,TM24,TM52
bin27	2	13095887	18467804	TM148,TM183,TM186,TM192,TM24,TM52,TM89
bin28	2	18467804	20018130	TM148,TM183,TM186,TM192,TM24,TM89
bin29	2	20018130	22032336	TM117,TM148,TM183,TM186,TM192,TM24,TM89
bin30	2	22032336	22192336	TM104,TM117,TM148,TM183,TM186,TM192,TM24,TM3,TM52,TM89
bin31	2	22192336	23588063	TM148,TM183,TM186,TM192,TM89
bin32	2	23588063	27547469	TM148,TM183,TM186,TM192,TM52,TM89
bin33	2	27547469	31200405	TM148,TM183,TM186,TM192,TM24,TM52,TM89
bin34	2	31200405	36766685	TM117,TM148,TM183,TM186,TM192,TM24,TM52,TM89
bin35	2	36766685	63375149	TM117,TM148,TM183,TM186,TM192,TM24,TM52,TM89
bin36	2	63375149	83460000	TM104,TM117,TM148,TM183,TM186,TM192,TM24,TM52
bin37	2	83460000	91556413	TM104,TM117,TM148,TM183,TM186,TM192,TM24,TM3,TM52
bin38	2	91556413	101079950	TM104,TM117,TM148,TM183,TM186,TM192,TM24,TM3,TM52,TM89
bin39	2	101079950	133587508	TM104,TM117,TM148,TM183,TM186,TM192,TM24,TM3,TM52
bin40	2	133587508	135801591	TM104,TM117,TM148,TM183,TM186,TM192,TM24,TM52
bin41	2	135801591	138898549	TM117,TM148,TM183,TM186,TM192,TM24,TM52
bin42	2	138898549	166831483	TM117,TM148,TM183,TM186,TM192,TM24,TM52
bin43	2	166831483	167966805	TM117,TM148,TM183,TM186,TM192,TM24,TM52
bin44	2	167966805	169858231	TM104,TM117,TM148,TM183,TM186,TM192,TM24,TM3,TM52,TM89
bin45	2	169858231	189635143	TM104,TM117,TM183,TM186,TM192,TM24,TM52
bin46	2	189635143	190803000	TM104,TM117,TM183,TM186,TM192,TM24,TM52,TM89
bin47	2	190803000	192783904	TM117,TM183,TM186,TM192,TM24,TM52,TM89
bin48	2	192783904	195038549	TM117,TM183,TM186,TM192,TM24,TM52
bin49	2	195038549	196267946	TM117,TM148,TM183,TM186,TM192,TM24,TM52
bin50	2	196267946	198667578	TM117,TM148,TM183,TM186,TM192,TM24
bin51	2	198667578	204235312	TM117,TM148,TM183,TM186,TM192,TM24,TM52
bin52	2	204235312	212406370	TM104,TM117,TM148,TM183,TM186,TM192,TM24,TM52
bin53	2	212406370	231999169	TM104,TM117,TM148,TM183,TM186,TM192,TM24,TM52,TM89
bin54	2	231999169	235721919	TM104,TM117,TM148,TM183,TM186,TM192,TM24,TM52
bin55	2	235721919	237068873	TM104,TM117,TM148,TM183,TM186,TM192,TM24,TM52,TM89
bin56	3	0	9632362	TM104,TM117,TM148,TM183,TM186,TM192,TM24,TM3,TM52,TM89
bin57	3	9632362	10953856	TM104,TM117,TM183,TM186,TM192,TM24,TM3,TM52,TM89
bin58	3	10953856	11694981	TM104,TM117,TM148,TM183,TM186,TM192,TM24,TM3,TM52,TM89
bin59	3	11694981	12896356	TM104,TM117,TM183,TM186,TM192,TM24,TM3
bin60	3	12896356	13936009	TM117,TM183,TM186,TM192,TM24,TM3
bin61	3	13936009	16566519	TM117,TM186,TM192,TM24,TM3
bin62	3	16566519	19727393	TM117,TM186,TM192,TM24,TM3
bin63	3	19727393	21368234	TM117,TM183,TM186,TM192,TM24,TM3,TM52
bin64	3	21368234	24947359	TM117,TM148,TM183,TM186,TM192,TM24,TM3,TM52
bin65	3	24947359	30159513	TM104,TM117,TM148,TM183,TM186,TM192,TM24,TM3,TM52
bin66	3	30159513	40197461	TM117,TM148,TM183,TM186,TM192,TM24,TM3,TM52
bin67	3	40197461	55307753	TM117,TM183,TM186,TM192,TM24,TM3,TM52
bin68	3	55307753	129000000	TM117,TM148,TM183,TM186,TM192,TM24,TM3,TM52
bin69	3	129000000	148300000	TM117,TM148,TM183,TM186,TM192,TM24,TM3,TM52,TM89
bin70	3	148300000	157900000	TM148,TM186,TM192,TM24,TM3,TM52,TM89
bin71	3	157900000	159902329	TM148,TM183,TM186,TM192,TM24,TM3,TM52,TM89
bin72	3	159902329	166378535	TM117,TM148,TM183,TM186,TM192,TM24,TM3,TM52,TM89
bin73	3	166378535	186746609	TM117,TM148,TM183,TM186,TM192,TM24,TM3,TM52,TM89
bin74	3	186746609	190243645	TM117,TM148,TM186,TM192,TM24,TM3,TM52,TM89
bin75	3	190243645	197404705	TM117,TM148,TM186,TM24,TM3,TM52,TM89
bin76	3	197404705	199501956	TM117,TM148,TM186,TM192,TM24,TM3,TM52,TM89
bin77	3	199501956	201406504	TM117,TM148,TM183,TM186,TM192,TM24,TM3,TM52,TM89
bin78	3	201406504	205558435	TM104,TM117,TM148,TM183,TM186,TM192,TM24,TM3,TM52,TM89
bin79	3	205558435	206797847	TM104,TM117,TM148,TM183,TM186,TM192,TM24,TM3,TM52
bin80	3	206797847	211713904	TM117,TM148,TM183,TM186,TM192,TM24,TM3,TM52
bin81	3	211713904	217465265	TM104,TM117,TM148,TM183,TM186,TM192,TM24,TM3,TM52,TM89
bin82	3	217465265	221234219	TM104,TM117,TM148,TM183,TM186,TM24,TM3,TM52,TM89
bin83	3	221234219	224235427	TM104,TM117,TM148,TM183,TM186,TM24,TM3,TM52
bin84	3	224235427	225850525	TM104,TM117,TM148,TM183,TM186,TM24,TM3
bin85	3	225850525	230162525	TM104,TM117,TM148,TM183,TM186,TM192,TM24,TM3
bin86	3	230162525	232140174	TM104,TM117,TM148,TM183,TM186,TM192,TM24,TM3,TM52
bin87	4	0	5146382	TM104,TM117,TM183,TM186,TM24,TM3,TM52,TM89
bin88	4	5146382	11489819	TM104,TM117,TM183,TM186,TM192,TM24,TM3,TM52,TM89
bin89	4	11489819	19315487	TM104,TM117,TM183,TM186,TM192,TM24,TM52,TM89
bin90	4	19315487	19942973	TM104,TM117,TM148,TM183,TM186,TM192,TM24,TM3,TM52,TM89
bin91	4	19942973	21474663	TM104,TM117,TM148,TM186,TM192,TM24,TM52,TM89
bin92	4	21474663	31296037	TM104,TM117,TM148,TM186,TM192,TM24,TM3,TM52,TM89
bin93	4	31296037	38412342	TM104,TM117,TM148,TM183,TM186,TM192,TM24,TM3,TM52,TM89
bin94	4	38412342	85684768	TM104,TM117,TM148,TM186,TM192,TM24,TM3,TM52,TM89
bin95	4	85684768	152947093	TM104,TM117,TM148,TM186,TM192,TM24,TM52,TM89
bin96	4	152947093	164740310	TM104,TM117,TM148,TM186,TM192,TM24,TM52,TM89
bin97	4	164740310	185079893	TM104,TM117,TM148,TM183,TM186,TM192,TM24,TM52,TM89
bin98	4	185079893	187485448	TM104,TM117,TM148,TM186,TM192,TM24,TM52,TM89
bin99	4	187485448	192260276	TM104,TM117,TM148,TM183,TM186,TM192,TM24,TM52,TM89
bin100	4	192260276	232350671	TM104,TM117,TM148,TM183,TM192,TM24,TM52,TM89
bin101	4	232350671	234390613	TM104,TM117,TM148,TM183,TM192,TM52,TM89
bin102	4	234390613	235300166	TM104,TM117,TM148,TM183,TM186,TM192,TM24,TM3,TM52,TM89
bin103	4	235300166	236882389	TM104,TM117,TM148,TM183,TM192,TM24,TM3,TM52,TM89
bin104	4	236882389	237641384	TM104,TM117,TM148,TM183,TM186,TM192,TM24,TM3,TM52,TM89
bin105	4	237641384	241473504	TM117,TM148,TM183,TM192,TM24,TM3,TM52,TM89
bin106	5	0	2668463	TM104,TM117,TM148,TM183,TM186,TM192,TM24,TM52,TM89
bin107	5	2668463	4530094	TM148,TM183,TM192,TM24,TM52,TM89
bin108	5	4530094	5627355	TM148,TM183,TM186,TM192,TM24,TM3,TM52,TM89
bin109	5	5627355	7267714	TM148,TM183,TM186,TM192,TM24,TM3,TM89
bin110	5	7267714	11606240	TM104,TM148,TM183,TM186,TM24,TM3,TM89
bin111	5	11606240	19088692	TM104,TM148,TM183,TM186,TM24,TM3,TM89
bin112	5	19088692	19895817	TM104,TM117,TM148,TM183,TM186,TM192,TM24,TM3,TM52,TM89
bin113	5	19895817	31125522	TM104,TM148,TM183,TM186,TM3,TM52,TM89
bin114	5	31125522	69501667	TM104,TM117,TM148,TM183,TM186,TM3,TM52,TM89
bin115	5	69501667	181221567	TM104,TM117,TM148,TM183,TM186,TM192,TM3,TM52,TM89
bin116	5	181221567	186100767	TM104,TM117,TM148,TM183,TM186,TM192,TM52,TM89
bin117	5	186100767	188858417	TM104,TM117,TM148,TM183,TM186,TM192,TM52,TM89
bin118	5	188858417	189805227	TM104,TM117,TM148,TM183,TM186,TM192,TM24,TM3,TM52,TM89
bin119	5	189805227	191361140	TM104,TM117,TM148,TM183,TM186,TM192,TM24,TM52,TM89
bin120	5	191361140	198031317	TM104,TM117,TM148,TM183,TM192,TM24,TM52,TM89
bin121	5	198031317	208101492	TM104,TM117,TM148,TM183,TM192,TM52,TM89
bin122	5	208101492	213420727	TM104,TM117,TM148,TM183,TM52,TM89
bin123	5	213420727	213562247	TM104,TM117,TM148,TM183,TM186,TM192,TM24,TM3,TM52,TM89
bin124	5	213562247	214845762	TM104,TM148,TM183,TM3,TM52,TM89
bin125	5	214845762	215064906	TM104,TM117,TM148,TM183,TM186,TM192,TM24,TM3,TM52,TM89
bin126	5	215064906	217872852	TM104,TM117,TM148,TM183,TM24,TM3,TM52,TM89
bin127	6	0	2535603	TM104,TM117,TM148,TM183,TM186,TM192,TM24,TM3
bin128	6	2535603	89024025	TM104,TM117,TM148,TM183,TM186,TM192,TM24,TM3,TM89
bin129	6	89024025	91987665	TM104,TM117,TM148,TM183,TM186,TM192,TM24,TM3,TM52,TM89
bin130	6	91987665	109282216	TM117,TM148,TM183,TM186,TM192,TM24,TM3,TM52,TM89
bin131	6	109282216	134165201	TM104,TM117,TM148,TM183,TM186,TM192,TM24,TM3,TM52,TM89
bin132	6	134165201	155018938	TM104,TM148,TM183,TM186,TM192,TM24,TM3,TM52,TM89
bin133	6	155018938	162217681	TM148,TM183,TM186,TM192,TM24,TM3,TM52,TM89
bin134	6	162217681	164367793	TM183,TM186,TM192,TM24,TM3,TM52,TM89
bin135	6	164367793	169174353	TM148,TM183,TM186,TM192,TM24,TM3,TM89
bin136	7	0	5516475	TM104,TM183,TM186,TM192,TM24,TM3,TM52,TM89
bin137	7	5516475	7011078	TM104,TM117,TM148,TM183,TM186,TM192,TM24,TM3,TM52,TM89
bin138	7	7011078	8049707	TM104,TM148,TM183,TM186,TM192,TM24,TM3,TM52,TM89
bin139	7	8049707	10583047	TM148,TM183,TM186,TM192,TM24,TM3,TM52,TM89
bin140	7	10583047	14280271	TM148,TM186,TM192,TM24,TM3,TM52,TM89
bin141	7	14280271	15275263	TM104,TM117,TM148,TM183,TM186,TM192,TM24,TM3,TM52,TM89
bin142	7	15275263	17521742	TM148,TM186,TM192,TM24,TM3,TM89
bin143	7	17521742	21144586	TM148,TM186,TM192,TM24,TM3,TM89
bin144	7	21144586	21547049	TM104,TM117,TM148,TM183,TM186,TM192,TM24,TM3,TM52,TM89
bin145	7	21547049	35790315	TM148,TM186,TM192,TM24,TM3
bin146	7	35790315	38378686	TM104,TM148,TM186,TM192,TM24,TM3
bin147	7	38378686	105766936	TM148,TM186,TM192,TM24,TM3
bin148	7	105766936	109673659	TM148,TM186,TM192,TM24,TM3,TM52
bin149	7	109673659	116079606	TM117,TM148,TM186,TM192,TM24,TM3,TM52
bin150	7	116079606	118426022	TM104,TM117,TM148,TM186,TM192,TM24,TM3,TM52
bin151	7	118426022	118444615	TM104,TM117,TM148,TM183,TM186,TM192,TM24,TM3,TM52,TM89
bin152	7	118444615	129436978	TM104,TM117,TM148,TM186,TM192,TM24,TM3,TM52,TM89
bin153	7	129436978	142578800	TM104,TM117,TM148,TM186,TM192,TM24,TM3,TM52,TM89
bin154	7	142578800	161793991	TM104,TM117,TM148,TM186,TM192,TM24,TM3,TM52,TM89
bin155	7	161793991	170920721	TM104,TM117,TM186,TM192,TM24,TM3,TM52,TM89
bin156	7	170920721	172159526	TM104,TM117,TM148,TM183,TM186,TM192,TM24,TM3,TM52,TM89
bin157	7	172159526	174336556	TM104,TM117,TM148,TM183,TM186,TM192,TM24,TM3,TM89
bin158	7	174336556	175537177	TM104,TM117,TM148,TM183,TM186,TM24,TM3,TM89
bin159	7	175537177	176561533	TM104,TM117,TM148,TM183,TM186,TM24,TM3,TM89
bin160	7	176561533	176764762	TM104,TM117,TM148,TM183,TM186,TM192,TM24,TM3,TM52,TM89
bin161	8	0	2054771	TM104,TM117,TM148,TM183,TM186,TM24,TM3,TM89
bin162	8	2054771	12357810	TM104,TM117,TM148,TM183,TM186,TM192,TM24,TM3,TM52,TM89
bin163	8	12357810	17391372	TM104,TM117,TM148,TM183,TM186,TM24,TM3,TM89
bin164	8	17391372	18973077	TM104,TM117,TM148,TM183,TM186,TM192,TM24,TM3,TM89
bin165	8	18973077	26443669	TM104,TM117,TM148,TM183,TM186,TM24,TM3,TM89
bin166	8	26443669	44818815	TM104,TM117,TM183,TM186,TM24,TM3,TM89
bin167	8	44818815	59973107	TM104,TM117,TM183,TM186,TM24,TM3,TM89
bin168	8	59973107	67888277	TM104,TM117,TM183,TM186,TM24,TM3,TM89
bin169	8	67888277	72546450	TM104,TM117,TM183,TM186,TM24,TM3,TM89
bin170	8	72546450	91287656	TM104,TM117,TM183,TM186,TM192,TM24,TM3,TM89
bin171	8	91287656	96062070	TM104,TM117,TM183,TM186,TM192,TM24,TM3,TM89
bin172	8	96062070	127462783	TM104,TM117,TM183,TM186,TM192,TM24,TM3,TM89
bin173	8	127462783	150720535	TM104,TM117,TM148,TM183,TM186,TM192,TM24,TM3,TM89
bin174	8	150720535	155590005	TM104,TM117,TM148,TM186,TM192,TM24,TM3,TM89
bin175	8	155590005	159982123	TM104,TM117,TM148,TM186,TM192,TM3,TM89
bin176	8	159982123	161584596	TM104,TM117,TM148,TM186,TM192,TM24,TM3,TM89
bin177	8	161584596	161720061	TM104,TM117,TM148,TM183,TM186,TM192,TM24,TM3,TM52,TM89
bin178	8	161720061	169088218	TM104,TM117,TM148,TM183,TM186,TM192,TM3,TM89
bin179	8	169088218	170137349	TM104,TM148,TM183,TM186,TM192,TM3,TM89
bin180	8	170137349	171328456	TM117,TM148,TM183,TM186,TM192,TM3,TM89
bin181	8	171328456	172005641	TM104,TM117,TM148,TM183,TM186,TM192,TM24,TM3,TM52,TM89
bin182	8	172005641	173944786	TM117,TM183,TM186,TM192,TM24,TM3,TM52,TM89
bin183	8	173944786	174288653	TM104,TM117,TM148,TM183,TM186,TM192,TM24,TM3,TM52,TM89
bin184	8	174288653	175793759	TM104,TM117,TM186,TM192,TM24,TM3,TM52,TM89
bin185	9	0	84103057	TM117,TM148,TM183,TM186,TM192,TM24,TM3,TM52
bin186	9	84103057	99148713	TM148,TM183,TM186,TM192,TM24,TM3,TM52
bin187	9	99148713	105064711	TM104,TM148,TM183,TM186,TM192,TM24,TM3,TM52
bin188	9	105064711	106834414	TM148,TM183,TM186,TM192,TM24,TM3,TM52
bin189	9	106834414	120113676	TM104,TM148,TM183,TM186,TM192,TM24,TM3,TM52,TM89
bin190	9	120113676	122428432	TM104,TM148,TM183,TM186,TM192,TM24,TM3,TM52
bin191	9	122428432	129091379	TM104,TM148,TM183,TM186,TM192,TM24,TM3,TM52,TM89
bin192	9	129091379	134510936	TM104,TM148,TM183,TM186,TM192,TM24,TM3,TM52
bin193	9	134510936	149448407	TM104,TM148,TM183,TM186,TM192,TM24,TM3,TM52,TM89
bin194	9	149448407	153752617	TM104,TM117,TM148,TM183,TM186,TM192,TM24,TM3,TM52,TM89
bin195	9	153752617	154914748	TM104,TM117,TM148,TM183,TM24,TM3,TM52,TM89
bin196	9	154914748	156750706	TM104,TM117,TM148,TM183,TM192,TM24,TM3,TM52,TM89
bin197	10	0	2693563	TM104,TM117,TM148,TM183,TM186,TM192,TM24,TM3,TM52
bin198	10	2693563	3987354	TM104,TM117,TM148,TM183,TM186,TM192,TM24,TM3,TM52,TM89
bin199	10	3987354	11274081	TM104,TM117,TM148,TM183,TM186,TM192,TM3,TM52,TM89
bin200	10	11274081	13702537	TM104,TM117,TM148,TM186,TM192,TM3,TM52,TM89
bin201	10	13702537	77258388	TM104,TM117,TM148,TM183,TM186,TM192,TM3,TM52,TM89
bin202	10	77258388	122128988	TM104,TM117,TM148,TM183,TM186,TM192,TM24,TM3,TM52,TM89
bin203	10	122128988	124390067	TM104,TM117,TM148,TM183,TM186,TM192,TM3,TM52,TM89
bin204	10	124390067	127546791	TM104,TM117,TM148,TM186,TM192,TM3,TM52,TM89
bin205	10	127546791	130447518	TM104,TM117,TM148,TM183,TM186,TM192,TM3,TM52,TM89
bin206	10	130447518	133234626	TM104,TM148,TM183,TM186,TM192,TM3,TM52,TM89
bin207	10	133234626	141714856	TM104,TM148,TM183,TM186,TM192,TM24,TM3,TM52,TM89
bin208	10	141714856	144000000	TM104,TM148,TM183,TM186,TM192,TM24,TM3,TM52
bin209	10	144000000	145300000	TM104,TM148,TM183,TM186,TM192,TM3,TM52
bin210	10	145300000	147207357	TM104,TM148,TM183,TM186,TM192,TM24,TM3,TM52
bin211	10	147207357	150189435	TM104,TM148,TM183,TM186,TM192,TM24,TM3,TM52,TM89
