# Supplementary material for: Contributions of Zea mays subspecies mexicana haplotypes to modern maize
Source: Nat Commun. 2017 Nov 30;8:1874. doi: 10.1038/s41467-017-02063-5 (PMC5707364; doi:10.1038/s41467-017-02063-5)
Supplement: Supplementary file 6 — Supplementary data 3 [file 41467_2017_2063_MOESM6_ESM.xlsx]

## Sheet: Sheet1
Supplementary Data 3. The rate of putative introgression regions between maize and mexicana for individuals of maize hapmap3
Linename	Percent
ZEAxppRCPDIAAPEI-10	4.85771e-05
GY3	0.000145731
DF24	0.000194308
DJ7	0.000194308
Mo17-chin	0.000194308
ZEAxppRCODIAAPEI-9	0.000194308
1205A	0.000242886
Mo17	0.000242886
PHK24	0.000242886
SG17	0.000242886
743	0.000291463
CAUMo17	0.000291463
ZEAxujRAHDIBAPE	0.000291463
764	0.00034004
78004	0.00034004
A679	0.00034004
BS110	0.00034004
E601	0.00034004
LH208	0.00034004
LH51	0.00034004
liao7794	0.00034004
Seagu1117	0.00034004
W8555	0.00034004
2369	0.000388617
740	0.000388617
832	0.000388617
Ay3566	0.000388617
cheng435	0.000388617
DM101B	0.000388617
LH220Ht	0.000388617
MBNA	0.000388617
ZEAxujRBADIAAPE	0.000388617
32	0.000437194
795	0.000437194
CAU478	0.000437194
D340	0.000437194
F42	0.000437194
hu803	0.000437194
LH143	0.000437194
LH146HT	0.000437194
LH193	0.000437194
LH65	0.000437194
S53	0.000437194
Yd6	0.000437194
ZEAxujRADDIBAPE	0.000437194
ZEAxujRAPDIAAPE	0.000437194
4N506	0.000485771
68202	0.000485771
790	0.000485771
792	0.000485771
C8605-2	0.000485771
guan17-1	0.000485771
jiutai1	0.000485771
W668	0.000485771
WIL900	0.000485771
ys06	0.000485771
ZEAxppRBRDIAAPEI-3	0.000485771
ZEAxppRCJDIAAPEI-7	0.000485771
ZEAxppRDCDIAAPEI-2	0.000485771
1610	0.000534348
1614	0.000534348
757	0.000534348
equn4	0.000534348
fu8521	0.000534348
ji846	0.000534348
2016-07-01	0.000534348
LH194	0.000534348
LH54	0.000534348
LH60	0.000534348
M14	0.000534348
qiong51	0.000534348
tie7922	0.000534348
W172	0.000534348
W64A	0.000534348
ye488	0.000534348
ye52106	0.000534348
ZEAxujRAODIBAPE	0.000534348
030-1	0.000582925
3189	0.000582925
3335	0.000582925
7026B	0.000582925
78371A	0.000582925
A632	0.000582925
B98	0.000582925
BC4B	0.000582925
chaoxianbai	0.000582925
chihuang14	0.000582925
D1139	0.000582925
D892	0.000582925
e220	0.000582925
HHe01	0.000582925
LH57	0.000582925
N42	0.000582925
NC268	0.000582925
PHG86	0.000582925
PHW52	0.000582925
S8326	0.000582925
wu312	0.000582925
XF197	0.000582925
xingK36	0.000582925
ye8001	0.000582925
ZEAxujRAJDIBAPE	0.000582925
zhongyin10	0.000582925
6	0.000631502
98F1	0.000631502
B14	0.000631502
BCC03	0.000631502
C521	0.000631502
De811	0.000631502
E588	0.000631502
ernan24	0.000631502
FBHJ	0.000631502
FC-13	0.000631502
fu8527	0.000631502
fu8538	0.000631502
GN4095	0.000631502
LH156	0.000631502
LH191	0.000631502
PHJ70	0.000631502
PHR58	0.000631502
PHT10	0.000631502
SC-14	0.000631502
W8304	0.000631502
ye107	0.000631502
ZEAxppRCYDIAAPEI-5	0.000631502
624	0.00068008
6M502	0.00068008
78551S	0.00068008
B47	0.00068008
CT52C	0.00068008
D1049	0.00068008
D23	0.00068008
D88	0.00068008
huotanghuang	0.00068008
LH127	0.00068008
LH59	0.00068008
M131-5	0.00068008
M22	0.00068008
Max	0.00068008
MP	0.00068008
PHJ33	0.00068008
PHN11	0.00068008
PHN82	0.00068008
PHP55	0.00068008
PHR62	0.00068008
PHV37	0.00068008
PHW51	0.00068008
SS99	0.00068008
W238	0.00068008
W344	0.00068008
W64a	0.00068008
ye515	0.00068008
yu374	0.00068008
Z31B	0.00068008
ZEAxujRAGDIBAPE	0.00068008
150-4	0.000728657
2005	0.000728657
4003	0.000728657
441950	0.000728657
6103	0.000728657
68122	0.000728657
811A	0.000728657
99122	0.000728657
A801	0.000728657
BM	0.000728657
cheng18	0.000728657
dan340	0.000728657
danhuang02	0.000728657
DF32	0.000728657
F7584	0.000728657
Ki21	0.000728657
LH128	0.000728657
LH61	0.000728657
liao2202	0.000728657
liao5110	0.000728657
longkang11	0.000728657
MAIdgiRCIDIAAPEI-7	0.000728657
MDF-13D	0.000728657
PHG35	0.000728657
PHG71	0.000728657
PHN66	0.000728657
PHP85	0.000728657
PHR30	0.000728657
PHV78	0.000728657
PN2-8	0.000728657
W222	0.000728657
WIL901	0.000728657
XF223	0.000728657
yi12	0.000728657
ZEAxppRCGDIAAPEI-5	0.000728657
ZEAxujRAWDIAAPE	0.000728657
1145	0.000777234
17564	0.000777234
3489a	0.000777234
5032	0.000777234
698-3	0.000777234
807D	0.000777234
83IBI3	0.000777234
85bai64	0.000777234
87916W	0.000777234
9710	0.000777234
B37	0.000777234
B68	0.000777234
C103	0.000777234
CN104	0.000777234
CN165	0.000777234
D857	0.000777234
D881	0.000777234
daqing133	0.000777234
DF27	0.000777234
DH65232	0.000777234
DM07	0.000777234
dupl-478	0.000777234
E8501	0.000777234
fu8701	0.000777234
H114	0.000777234
HBAI	0.000777234
HD568	0.000777234
huangC	0.000777234
ji870	0.000777234
jiu138-5	0.000777234
L061F	0.000777234
L127	0.000777234
L139	0.000777234
LH162	0.000777234
LH1	0.000777234
Lo1125	0.000777234
longkang1	0.000777234
LP1	0.000777234
ML606	0.000777234
Oh40B	0.000777234
PHG39	0.000777234
PHG83	0.000777234
PHK76	0.000777234
PHM10	0.000777234
PHT22	0.000777234
PHT55	0.000777234
PHT69	0.000777234
PN2	0.000777234
R017	0.000777234
R98	0.000777234
SC9	0.000777234
Sg1533	0.000777234
wenhuang31413	0.000777234
WIL903	0.000777234
XF27	0.000777234
xing230	0.000777234
XOP2	0.000777234
ZEAxppRBMDIAAPEI-6	0.000777234
ZEAxppRCHDIAAPEI-6	0.000777234
zhonger02	0.000777234
ZPON7	0.000777234
29MIBZ2	0.000825811
680	0.000825811
802	0.000825811
84-126-15-1	0.000825811
8982	0.000825811
9058	0.000825811
91huang5	0.000825811
A554	0.000825811
B95	0.000825811
B97	0.000825811
bao3040	0.000825811
BKN018	0.000825811
CAU178	0.000825811
CAU5003	0.000825811
cheng698-3	0.000825811
chengzi108	0.000825811
CML341	0.000825811
D801	0.000825811
fusheA	0.000825811
H127	0.000825811
H66-6	0.000825811
HB8229	0.000825811
huo17	0.000825811
L105	0.000825811
LH150	0.000825811
LH52	0.000825811
Lp215D	0.000825811
luosu3	0.000825811
mei68113	0.000825811
MM402A	0.000825811
mu6	0.000825811
N68a	0.000825811
nan21-3	0.000825811
ning24	0.000825811
ning45	0.000825811
NQ508	0.000825811
PHBA6	0.000825811
PHN29	0.000825811
PHR32	0.000825811
Q381	0.000825811
qi318	0.000825811
R08	0.000825811
SC24-1	0.000825811
XF77	0.000825811
xuan6	0.000825811
yu537A	0.000825811
yuanwu02	0.000825811
zaC546	0.000825811
ZEAxppRCVDIAAPEI-2	0.000825811
ZEAxppRDCDIAAPEI-7	0.000825811
ZEAxujRAZDIAAPE	0.000825811
08-64	0.000874388
1538	0.000874388
444	0.000874388
4676A	0.000874388
68139	0.000874388
806A	0.000874388
807	0.000874388
82huangzao4	0.000874388
8701	0.000874388
953	0.000874388
9706	0.000874388
Ay420	0.000874388
B102	0.000874388
B76	0.000874388
B7	0.000874388
baiU8112	0.000874388
Beck	0.000874388
CML103	0.000874388
CML411	0.000874388
CML479	0.000874388
CML505	0.000874388
CR1HT	0.000874388
D729	0.000874388
D869	0.000874388
D978	0.000874388
dan9064	0.000874388
DH138	0.000874388
dupl-5003	0.000874388
dupl-Zheng58	0.000874388
F939	0.000874388
fangyin	0.000874388
FAPW	0.000874388
FR14	0.000874388
H105W	0.000874388
hai9-21	0.000874388
huangchanga	0.000874388
IB014	0.000874388
IBB15	0.000874388
ji833	0.000874388
K12	0.000874388
K14	0.000874388
L578	0.000874388
LH123HT	0.000874388
LH82	0.000874388
LH93	0.000874388
luyuan133	0.000874388
MBST	0.000874388
MO113	0.000874388
N6	0.000874388
ning55	0.000874388
niu2-1	0.000874388
NN14B	0.000874388
OQ603	0.000874388
P167	0.000874388
PHG47	0.000874388
PHN37	0.000874388
PHW30	0.000874388
R136	0.000874388
SC11-1	0.000874388
SC14	0.000874388
su75	0.000874388
X314	0.000874388
xinlun5-9	0.000874388
xun92-6	0.000874388
xun971	0.000874388
ZEAxppRBCDIAAPEI-2	0.000874388
ZEAxppRDQDIAAPEI-3	0.000874388
1127	0.000922965
11430	0.000922965
3H2	0.000922965
5023	0.000922965
75-364	0.000922965
787	0.000922965
87001	0.000922965
B09	0.000922965
B394	0.000922965
ben7884	0.000922965
BKN020	0.000922965
chen322	0.000922965
CML103-run248	0.000922965
CML206	0.000922965
CML228	0.000922965
Cwu215B	0.000922965
D20	0.000922965
daMO	0.000922965
dan3115	0.000922965
fu96	0.000922965
gan41	0.000922965
han21	0.000922965
IBB14	0.000922965
IBC2	0.000922965
J8606	0.000922965
jiao3	0.000922965
L061M	0.000922965
L473	0.000922965
LH145	0.000922965
LH39	0.000922965
lv28	0.000922965
M162W	0.000922965
M37W	0.000922965
MAIdgiRAMDIAAPEI-10	0.000922965
Maxa	0.000922965
NS501	0.000922965
P136	0.000922965
P138	0.000922965
PHG84	0.000922965
PHW43	0.000922965
PHW79	0.000922965
R150	0.000922965
R25	0.000922965
S22	0.000922965
shangyin110-1	0.000922965
shen5005	0.000922965
VL05610	0.000922965
W967	0.000922965
WN11H	0.000922965
xi502	0.000922965
xiangai3	0.000922965
Y223	0.000922965
y9961	0.000922965
yi36	0.000922965
yu87-1	0.000922965
yue39-4	0.000922965
yun147	0.000922965
ZEAxppRAFDIAAPEI-1	0.000922965
ZEAxppRALDIAAPEI-9	0.000922965
ZEAxppRBXDIAAPEI-1	0.000922965
ZEAxujRARDIAAPE	0.000922965
ZEAxujRAUDIAAPE	0.000922965
ZEAxujRAVDIAAPE	0.000922965
ZEAxujRBDDIBAPE	0.000922965
ZEAxujRBFDIBAPE	0.000922965
zhong128	0.000922965
zong31	0.000922965
zong3	0.000922965
zong548-1521	0.000922965
4936	0.000971542
5707	0.000971542
785	0.000971542
79131	0.000971542
91huang10	0.000971542
926	0.000971542
9702	0.000971542
BKN011	0.000971542
BKN029	0.000971542
BT1	0.000971542
CAUCHANG72	0.000971542
chang69	0.000971542
chengzi2142	0.000971542
CML58	0.000971542
CML99	0.000971542
dan598	0.000971542
dan599	0.000971542
dan9046	0.000971542
DH40	0.000971542
dupl-178	0.000971542
H8431	0.000971542
hai1134	0.000971542
he344	0.000971542
HP301	0.000971542
huangyesi3	0.000971542
ji533	0.000971542
ji63	0.000971542
Ki11	0.000971542
L-1	0.000971542
LH160	0.000971542
LH215	0.000971542
LH295	0.000971542
LIBC4	0.000971542
lu65	0.000971542
MAIdgiRAADIAAPEI-1	0.000971542
MAIdgiRAGDIAAPEI-5	0.000971542
MAIdgiRASDIAAPEI-2	0.000971542
MAIdgiRAVDIAAPEI-4	0.000971542
MAIdgiRAYDIAAPEI-7	0.000971542
MO18W	0.000971542
N138	0.000971542
NC358	0.000971542
PH207	0.000971542
PHG24	0.000971542
PHG72	0.000971542
PHK42	0.000971542
PHP02	0.000971542
PHT77	0.000971542
PHV53	0.000971542
PHW03	0.000971542
Q1261	0.000971542
qi35	0.000971542
RIMMA0438	0.000971542
S001	0.000971542
S7913	0.000971542
shen135	0.000971542
SX-6-7	0.000971542
SZ3	0.000971542
tai184	0.000971542
ZEAxppRAHDIAAPEI-6	0.000971542
ZEAxppRAUDIAAPEI-1	0.000971542
ZEAxppRAZDIAAPEI-7	0.000971542
ZEAxppRCFDIAAPEI-4	0.000971542
ZEAxujRAYDIAAPE	0.000971542
zhangxi28	0.000971542
zhengbai11	0.000971542
zhonghuang64	0.000971542
200-24-13413	0.00102012
207	0.00102012
2MA22	0.00102012
3514	0.00102012
468-3	0.00102012
697	0.00102012
7146	0.00102012
7327	0.00102012
BKN015	0.00102012
BKN027	0.00102012
chang3	0.00102012
chang72	0.00102012
CML202	0.00102012
CT109	0.00102012
D864	0.00102012
dai6	0.00102012
E200	0.00102012
E600	0.00102012
equn3	0.00102012
FAP1360A	0.00102012
guangyou5	0.00102012
huotanghuang17	0.00102012
ji853	0.00102012
jiao05	0.00102012
K22	0.00102012
K514	0.00102012
luyuan92	0.00102012
M1016	0.00102012
M101	0.00102012
MAIdgiRABDIAAPEI-2	0.00102012
MAIdgiRACDIAAPEI-3	0.00102012
MAIdgiRAKDIAAPEI-9	0.00102012
MAIdgiRAXDIAAPEI-6	0.00102012
MAIdgiRCCDIAAPEI-10	0.00102012
MBUB	0.00102012
N192	0.00102012
ning37	0.00102012
oh07B	0.00102012
Oh43	0.00102012
P007	0.00102012
Pa91	0.00102012
PHJ75	0.00102012
PHN47	0.00102012
PHNV9	0.00102012
PHP60	0.00102012
PHP76	0.00102012
qi319	0.00102012
R1656	0.00102012
shen142	0.00102012
shen977	0.00102012
SW153	0.00102012
SX-4-21	0.00102012
T24	0.00102012
Va35	0.00102012
W22	0.00102012
W23	0.00102012
W2H03	0.00102012
W966	0.00102012
yue89A12-1	0.00102012
ZEAxujRANDIBAPE	0.00102012
ZEAxujRBBDIAAPE	0.00102012
zheng22	0.00102012
zhongyin15	0.00102012
ziduosui	0.00102012
ziyu3	0.00102012
ZS01250	0.00102012
18-599	0.0010687
196	0.0010687
411	0.0010687
619	0.0010687
7236	0.0010687
79028	0.0010687
897	0.0010687
96201	0.0010687
A272	0.0010687
B100	0.0010687
B12	0.0010687
BKN030	0.0010687
C166	0.0010687
changK	0.0010687
chi545	0.0010687
chong72	0.0010687
CML333	0.0010687
CML84	0.0010687
D1051	0.0010687
D886	0.0010687
da255	0.0010687
H2	0.0010687
H99	0.0010687
huangchangb	0.0010687
LH38	0.0010687
liao4271	0.0010687
LM-2	0.0010687
MAIdgiRAEDIAAPEI-4	0.0010687
MAIdgiRAIDIAAPEI-6	0.0010687
MAIdgiRARDIAAPEI-1	0.0010687
MAIdgiRCKDIAAPEI-9	0.0010687
Mo24W	0.0010687
Ms71	0.0010687
OH7	0.0010687
P25	0.0010687
PHH93	0.0010687
PHJ40	0.0010687
PHN73	0.0010687
PHR63	0.0010687
PHZ51	0.0010687
S37	0.0010687
SC-9	0.0010687
shan89	0.0010687
shen137	0.0010687
siyi	0.0010687
VL0512447	0.0010687
VL05128	0.0010687
W969	0.0010687
XF117	0.0010687
XF134	0.0010687
yan38	0.0010687
ZEAxppRAFDIAAPEI-5	0.0010687
ZEAxujRAKDIBAPE	0.0010687
ZEAxujRAQDIAAPE	0.0010687
ZEAxujRASDIAAPE	0.0010687
zheng653	0.0010687
18	0.00111727
20564	0.00111727
20762	0.00111727
707	0.00111727
72-125	0.00111727
75-24	0.00111727
92huang40	0.00111727
B8	0.00111727
BKN032	0.00111727
chang7daxian1	0.00111727
chihuang32	0.00111727
CML277	0.00111727
CML418	0.00111727
D33A	0.00111727
D883	0.00111727
E28	0.00111727
fanrong2	0.00111727
1948-02-01	0.00111727
H84	0.00111727
huangzaosi	0.00111727
IA5125	0.00111727
ji434	0.00111727
ji444	0.00111727
jian1495a	0.00111727
KI3	0.00111727
L005	0.00111727
L135	0.00111727
Lo1067	0.00111727
Lx9801	0.00111727
M3736	0.00111727
M9	0.00111727
MAIdgiRAODIAAPEI-11	0.00111727
Oh7B	0.00111727
PHM57	0.00111727
RS710	0.00111727
S311	0.00111727
SC30-1	0.00111727
shuang741	0.00111727
shuangM9B-1	0.00111727
song1145	0.00111727
tangsipingtou	0.00111727
tian77	0.00111727
VG85-5	0.00111727
VL054178	0.00111727
VL056883	0.00111727
W153R	0.00111727
W9706	0.00111727
xun92-8	0.00111727
XZ19	0.00111727
yi49	0.00111727
yue89E4-2	0.00111727
ZEAxppRADDIAAPEI-4	0.00111727
ZEAxppRAQDIAAPEI-11	0.00111727
ZEAxppRBYDIAAPEI-2	0.00111727
ZEAxppRCDDIAAPEI-12	0.00111727
ZEAxppRCQDIAAPEI-11	0.00111727
ZEAxppRCXDIAAPEI-4	0.00111727
zhongxi042	0.00111727
1101	0.00116585
1313	0.00116585
3IBZ2	0.00116585
433-7	0.00116585
4F1	0.00116585
78599	0.00116585
A619	0.00116585
2016-04-05	0.00116585
bai197	0.00116585
BKN010	0.00116585
BKN019	0.00116585
changD	0.00116585
CML133	0.00116585
CML192	0.00116585
CML85	0.00116585
d140	0.00116585
D619	0.00116585
fu8529	0.00116585
hai014	0.00116585
han49	0.00116585
Hda-5	0.00116585
huangyesi	0.00116585
IB02	0.00116585
jiao51	0.00116585
jiu22	0.00116585
KP3130	0.00116585
Lo	0.00116585
lv45	0.00116585
MBPM	0.00116585
MBSJ	0.00116585
P1	0.00116585
PHM44	0.00116585
PHM81	0.00116585
PHR25	0.00116585
PHR55	0.00116585
qi205	0.00116585
wu109	0.00116585
wu125	0.00116585
wu126	0.00116585
yan156	0.00116585
yi67	0.00116585
yu82	0.00116585
ZEAxppRCBDIAAPEI-3	0.00116585
ZEAxppRDGDIAAPEI-11	0.00116585
ZEAxppRDHDIAAPEI-12	0.00116585
ZEAxujRAMDIBAPE	0.00116585
ZEAxujRBCDIBAPE	0.00116585
zun90110	0.00116585
779	0.00121443
7884	0.00121443
91huang15	0.00121443
baihe43	0.00121443
BKN025	0.00121443
BKN040	0.00121443
CM105	0.00121443
CML322	0.00121443
CML96	0.00121443
CR14	0.00121443
ES40	0.00121443
H16	0.00121443
hua160	0.00121443
ji53	0.00121443
jian1495b	0.00121443
K10	0.00121443
MAIdgiRAPDIAAPEI-12	0.00121443
NC350	0.00121443
PHWG5	0.00121443
shuangtaiwu	0.00121443
suwan1611	0.00121443
W182bn	0.00121443
wei3322	0.00121443
yan103	0.00121443
yan172	0.00121443
ZEAxppRADDIAAPEI-7	0.00121443
ZEAxujRATDIAAPE	0.00121443
ZEAxujRAXDIAAPE	0.00121443
zhen367	0.00121443
zhong451	0.00121443
1121	0.001263
200B	0.001263
77	0.001263
BKN022	0.001263
cai11-8	0.001263
CML511	0.001263
CML69	0.001263
D854	0.001263
DH149	0.001263
duzi	0.001263
huobai	0.001263
Il14H	0.001263
ji4112	0.001263
Ky21	0.001263
lan766-4-2	0.001263
LH85	0.001263
lian87	0.001263
liao2204	0.001263
MAIdgiRAWDIAAPEI-5	0.001263
PHR47	0.001263
PHT60	0.001263
PHW20	0.001263
VL062784	0.001263
ye5237	0.001263
yuanwu05	0.001263
ZEAxppRANDIAAPEI-10	0.001263
ZEAxppRCUDIAAPEI-1	0.001263
75-14gao	0.00131158
BKN016	0.00131158
BKN034	0.00131158
CML125-2pianma	0.00131158
dong327	0.00131158
fengke1	0.00131158
H21	0.00131158
jingnuo2	0.00131158
LD61	0.00131158
mu4	0.00131158
PHJ31	0.00131158
PHK93	0.00131158
PHR36	0.00131158
W968	0.00131158
WIL500	0.00131158
BKN023	0.00136016
BKN031	0.00136016
CML312SR	0.00136016
CML330	0.00136016
DH65232-DH9	0.00136016
ji432	0.00136016
L069	0.00136016
PHG50	0.00136016
PHK05	0.00136016
ZEAxppRAJDIAAPEI-7	0.00136016
928	0.00140874
BKN026	0.00140874
C13	0.00140874
CML504	0.00140874
MM-1A	0.00140874
P39	0.00140874
R31	0.00140874
ZEAxppRATDIAAPEI-12	0.00140874
ZEAxppRDIDIAAPEI-1	0.00140874
zhangjin6	0.00140874
BKN035	0.00145731
CML52	0.00145731
Co109	0.00145731
F7	0.00145731
jinsui54	0.00145731
P39-chin	0.00145731
ZEAxppRCWDIAAPEI-3	0.00145731
20837	0.00150589
4722	0.00150589
B4	0.00150589
BKN014	0.00150589
BKN033	0.00150589
CML247	0.00150589
D856	0.00150589
140	0.00155447
BKN009	0.00155447
ND246	0.00155447
BKN017	0.00160304
qi410	0.00204024
ZEAxppRDLDIAAPEI-2	0.00301178
ZEAhwcRAXDIAAPE	0.00723799
