# Supplementary material for: Contributions of Zea mays subspecies mexicana haplotypes to modern maize
Source: Nat Commun. 2017 Nov 30;8:1874. doi: 10.1038/s41467-017-02063-5 (PMC5707364; doi:10.1038/s41467-017-02063-5)
Supplement: Supplementary file 7 — Supplementary data 4 [file 41467_2017_2063_MOESM7_ESM.xlsx]

## Sheet: Sheet1
Supplementary Data 4. The overlap between putative introgression regions and detected QTLs in TM population
Chromosome	Start Physical Position(bp)	End Physical Position(bp)	Introgressed lines	Traits with detected QTLs
1	2800000	2900000	1
1	7400000	7500000	2
1	7600000	7700000	2
1	8500000	8600000	3	Cobdiameter,Kernelrownumber
1	9500000	9600000	4	Cobdiameter,Kernelrownumber
1	9900000	10000000	2	Cobdiameter,Kernelrownumber
1	11600000	11700000	49	Cobdiameter
1	14800000	14900000	1	Cobdiameter,Kernelrownumber
1	15300000	15400000	1	Cobdiameter,Kernelrownumber
1	15700000	15800000	1	Cobdiameter,Kernelrownumber
1	15900000	16000000	2	Cobdiameter,Kernelrownumber
1	16100000	16200000	7	Cobdiameter,Kernelrownumber
1	16500000	16600000	1	Cobdiameter,Kernelrownumber
1	16600000	16700000	6	Cobdiameter,Kernelrownumber
1	17300000	17400000	23	Cobdiameter
1	18300000	18400000	1	Cobdiameter
1	18600000	18700000	3	Cobdiameter
1	19600000	19700000	1	Cobdiameter
1	20000000	20100000	1	Cobdiameter
1	22000000	22100000	8	Cobdiameter
1	22100000	22200000	9	Cobdiameter
1	22200000	22300000	7	Cobdiameter
1	24400000	24500000	3	Cobdiameter
1	25700000	25800000	1
1	26000000	26100000	2
1	26100000	26200000	4
1	26200000	26300000	1
1	26800000	26900000	1
1	27200000	27300000	12
1	27300000	27400000	7
1	31100000	31200000	46
1	31500000	31600000	4
1	31600000	31700000	4
1	34100000	34200000	1
1	36500000	36600000	7
1	36600000	36700000	1
1	36700000	36800000	2
1	38500000	38600000	9
1	40300000	40400000	1
1	41100000	41200000	46
1	41200000	41300000	1
1	41500000	41600000	6
1	41800000	41900000	5
1	41900000	42000000	9
1	43200000	43300000	1
1	43400000	43500000	4
1	44400000	44500000	4
1	44500000	44600000	5
1	44600000	44700000	1
1	44700000	44800000	1
1	45800000	45900000	1
1	50600000	50700000	4	Cobweight
1	50700000	50800000	11	Cobweight
1	51200000	51300000	2	Cobweight
1	51900000	52000000	138	Cobweight
1	52000000	52100000	35	Cobweight
1	53800000	53900000	2
1	53900000	54000000	1
1	54000000	54100000	1
1	54200000	54300000	14
1	54300000	54400000	21
1	54500000	54600000	2
1	55700000	55800000	1	Eardiameter
1	57000000	57100000	1	Eardiameter
1	59000000	59100000	1	Eardiameter
1	60000000	60100000	2	Eardiameter
1	61400000	61500000	1	Eardiameter
1	62800000	62900000	3	Eardiameter
1	63300000	63400000	3	Eardiameter
1	63600000	63700000	2	Eardiameter
1	65100000	65200000	11	Eardiameter
1	69900000	70000000	3	Eardiameter
1	73600000	73700000	3	Eardiameter
1	76000000	76100000	1	Eardiameter
1	76100000	76200000	5	Eardiameter
1	77800000	77900000	1	Eardiameter
1	79200000	79300000	1	Eardiameter
1	84900000	85000000	10	Eardiameter
1	85700000	85800000	47	Eardiameter
1	86500000	86600000	1	Eardiameter
1	88500000	88600000	1	Eardiameter
1	91700000	91800000	1	Eardiameter
1	93100000	93200000	1	Eardiameter
1	93200000	93300000	10	Eardiameter
1	95600000	95700000	1	Eardiameter
1	96300000	96400000	1	Eardiameter
1	97800000	97900000	4	Eardiameter
1	98200000	98300000	3	Eardiameter
1	98300000	98400000	15	Eardiameter
1	104700000	104800000	1	Eardiameter
1	105000000	105100000	6	Eardiameter
1	105100000	105200000	16	Eardiameter
1	109400000	109500000	4	Eardiameter
1	109500000	109600000	1	Eardiameter
1	110200000	110300000	2	Eardiameter
1	113800000	113900000	1	Eardiameter
1	114200000	114300000	5	Eardiameter
1	114400000	114500000	19	Eardiameter
1	114500000	114600000	1	Eardiameter
1	114600000	114700000	9	Eardiameter
1	114800000	114900000	20	Eardiameter
1	115000000	115100000	19	Eardiameter
1	115100000	115200000	6	Eardiameter
1	115400000	115500000	1	Eardiameter
1	115500000	115600000	79	Eardiameter
1	115600000	115700000	22	Eardiameter
1	115700000	115800000	19	Eardiameter
1	115800000	115900000	18	Eardiameter
1	115900000	116000000	3	Eardiameter
1	116000000	116100000	3	Eardiameter
1	116800000	116900000	7	Eardiameter
1	116900000	117000000	10	Eardiameter
1	117500000	117600000	4	Eardiameter
1	118100000	118200000	1	Eardiameter
1	118200000	118300000	1	Eardiameter
1	118400000	118500000	1	Eardiameter
1	118500000	118600000	1	Eardiameter
1	118600000	118700000	7	Eardiameter
1	118800000	118900000	2	Eardiameter
1	119000000	119100000	3	Eardiameter
1	119800000	119900000	7	Eardiameter
1	119900000	120000000	6	Eardiameter
1	120000000	120100000	8	Eardiameter
1	120100000	120200000	1	Eardiameter
1	120200000	120300000	2	Eardiameter
1	120300000	120400000	5	Eardiameter
1	121000000	121100000	7	Eardiameter
1	121500000	121600000	1	Eardiameter
1	127500000	127600000	1
1	128600000	128700000	3
1	128900000	129000000	1
1	129100000	129200000	1
1	129300000	129400000	1
1	129500000	129600000	2
1	129600000	129700000	1
1	129700000	129800000	1
1	129800000	129900000	2
1	129900000	130000000	4
1	130200000	130300000	2
1	130300000	130400000	2
1	130400000	130500000	4
1	131100000	131200000	2
1	139800000	139900000	1
1	140400000	140500000	2
1	140500000	140600000	12
1	140700000	140800000	6
1	141000000	141100000	1
1	144300000	144400000	1
1	145600000	145700000	1
1	146200000	146300000	22
1	146300000	146400000	14
1	146400000	146500000	2
1	146600000	146700000	2
1	146700000	146800000	4
1	146900000	147000000	1
1	147300000	147400000	2
1	147400000	147500000	17
1	147500000	147600000	3
1	148700000	148800000	2
1	149700000	149800000	2
1	149800000	149900000	3
1	150000000	150100000	1
1	150100000	150200000	1
1	150800000	150900000	1
1	150900000	151000000	4
1	152000000	152100000	1
1	153900000	154000000	1
1	154200000	154300000	2
1	154300000	154400000	1
1	154500000	154600000	2
1	154700000	154800000	6
1	154900000	155000000	1
1	155000000	155100000	1
1	155900000	156000000	13
1	156000000	156100000	26
1	158500000	158600000	5
1	158700000	158800000	7
1	158800000	158900000	36
1	158900000	159000000	23
1	159000000	159100000	41
1	159200000	159300000	22
1	159300000	159400000	24
1	159400000	159500000	9
1	159500000	159600000	2
1	159600000	159700000	13
1	159700000	159800000	5
1	159800000	159900000	1
1	159900000	160000000	3
1	160900000	161000000	4
1	161400000	161500000	5
1	161900000	162000000	1
1	162100000	162200000	3
1	162200000	162300000	1
1	162700000	162800000	1
1	162900000	163000000	1
1	163000000	163100000	3
1	163300000	163400000	1
1	165600000	165700000	8
1	165700000	165800000	40
1	165800000	165900000	10
1	165900000	166000000	1
1	166300000	166400000	1
1	167000000	167100000	1
1	167200000	167300000	1
1	168500000	168600000	1
1	168600000	168700000	5
1	168800000	168900000	8
1	168900000	169000000	6
1	169000000	169100000	1
1	169100000	169200000	6
1	169200000	169300000	3
1	169300000	169400000	4
1	169600000	169700000	6
1	169700000	169800000	8
1	169800000	169900000	10
1	170000000	170100000	2
1	173100000	173200000	2
1	173400000	173500000	11
1	173800000	173900000	6
1	176200000	176300000	4
1	176300000	176400000	1
1	176400000	176500000	1
1	176500000	176600000	8
1	177200000	177300000	1
1	177700000	177800000	2
1	178900000	179000000	79
1	179000000	179100000	10
1	179100000	179200000	26
1	179700000	179800000	2
1	180900000	181000000	2
1	182400000	182500000	2
1	184000000	184100000	47
1	185400000	185500000	5
1	189000000	189100000	1
1	189200000	189300000	4
1	191000000	191100000	1
1	192100000	192200000	1
1	192600000	192700000	1
1	196100000	196200000	1
1	196800000	196900000	1
1	197300000	197400000	18
1	197700000	197800000	2
1	199600000	199700000	2
1	200900000	201000000	1
1	201000000	201100000	1
1	202000000	202100000	10
1	202900000	203000000	1
1	203400000	203500000	1
1	203600000	203700000	1
1	205300000	205400000	1
1	206000000	206100000	4
1	209400000	209500000	2
1	209700000	209800000	3
1	210100000	210200000	1
1	210200000	210300000	5
1	210300000	210400000	1
1	211600000	211700000	12
1	212000000	212100000	3
1	212600000	212700000	11
1	214100000	214200000	1
1	215500000	215600000	1
1	218600000	218700000	1
1	219300000	219400000	1
1	219900000	220000000	3
1	220000000	220100000	2
1	221400000	221500000	1
1	222100000	222200000	1
1	222300000	222400000	3
1	222400000	222500000	1
1	224300000	224400000	1
1	224700000	224800000	3
1	226000000	226100000	1
1	226500000	226600000	1
1	226700000	226800000	1
1	226800000	226900000	9
1	227600000	227700000	2
1	227700000	227800000	1
1	227800000	227900000	1
1	227900000	228000000	1
1	228000000	228100000	1
1	229400000	229500000	1
1	229600000	229700000	1
1	229700000	229800000	1
1	231200000	231300000	1
1	231600000	231700000	2
1	233400000	233500000	1
1	234100000	234200000	1
1	236700000	236800000	1
1	237800000	237900000	1
1	238000000	238100000	3
1	238100000	238200000	1
1	238300000	238400000	1
1	238700000	238800000	1
1	238800000	238900000	1
1	241000000	241100000	2
1	241100000	241200000	1
1	242500000	242600000	3
1	242800000	242900000	2
1	247400000	247500000	1
1	247600000	247700000	1
1	248300000	248400000	23
1	248400000	248500000	5
1	249300000	249400000	7
1	249600000	249700000	3
1	250300000	250400000	2
1	250400000	250500000	6
1	250500000	250600000	13
1	250600000	250700000	14
1	251700000	251800000	2
1	251800000	251900000	1
1	252000000	252100000	83
1	252100000	252200000	6
1	254500000	254600000	7
1	254600000	254700000	16
1	254800000	254900000	2
1	259900000	260000000	6
1	260800000	260900000	2
1	260900000	261000000	2
1	261100000	261200000	1
1	261200000	261300000	1
1	261300000	261400000	2
1	261400000	261500000	6
1	261600000	261700000	1
1	262300000	262400000	1
1	264600000	264700000	1
1	267000000	267100000	1
1	269200000	269300000	1
1	270700000	270800000	1
1	270800000	270900000	1
1	271000000	271100000	8
1	272600000	272700000	1
1	279000000	279100000	1	Kernelnumberperrow
1	279200000	279300000	6	Kernelnumberperrow
1	279300000	279400000	2	Kernelnumberperrow,Kernelthickness
1	281100000	281200000	1
1	281900000	282000000	1
1	282000000	282100000	2
1	285700000	285800000	1
1	286700000	286800000	13
1	287000000	287100000	1
1	287300000	287400000	9
1	291500000	291600000	1
1	292000000	292100000	1
1	292400000	292500000	1
1	293500000	293600000	2
1	296200000	296300000	1
1	296400000	296500000	1
1	296500000	296600000	1
1	298400000	298500000	1
1	298900000	299000000	2
2	1700000	1800000	1
2	5700000	5800000	1
2	6400000	6500000	1
2	7800000	7900000	3
2	10700000	10800000	1
2	10900000	11000000	2
2	13100000	13200000	2
2	14100000	14200000	2
2	14300000	14400000	1
2	15500000	15600000	10
2	15600000	15700000	32
2	16400000	16500000	5	Kernelrownumber
2	20500000	20600000	1	Kernelrownumber
2	34000000	34100000	1	Kernelrownumber
2	38900000	39000000	2	Kernelrownumber
2	41500000	41600000	1	Cobdiameter,Kernelrownumber
2	42500000	42600000	14	Cobdiameter,Kernelrownumber
2	44800000	44900000	1	Cobdiameter,Kernelrownumber
2	46000000	46100000	1	Cobdiameter,Kernelrownumber
2	46500000	46600000	1	Cobdiameter,Kernelrownumber
2	46600000	46700000	1	Cobdiameter,Kernelrownumber
2	50000000	50100000	1	Cobdiameter,Kernelrownumber
2	50100000	50200000	1	Cobdiameter,Kernelrownumber
2	50200000	50300000	1	Cobdiameter,Kernelrownumber
2	50400000	50500000	1	Cobdiameter,Kernelrownumber
2	57700000	57800000	1	Cobdiameter,Kernelrownumber
2	63200000	63300000	1	Cobdiameter,Kernelrownumber
2	66800000	66900000	1	Cobdiameter,Kernelrownumber
2	67000000	67100000	1	Cobdiameter,Kernelrownumber
2	70300000	70400000	1	Cobdiameter,Kernelrownumber
2	78600000	78700000	1	Cobdiameter,Kernelrownumber
2	78900000	79000000	2	Cobdiameter,Kernelrownumber
2	79000000	79100000	2	Cobdiameter,Kernelrownumber
2	79100000	79200000	2	Cobdiameter,Kernelrownumber
2	79200000	79300000	2	Cobdiameter,Kernelrownumber
2	79500000	79600000	2	Cobdiameter,Kernelrownumber
2	79600000	79700000	1	Cobdiameter,Kernelrownumber
2	83900000	84000000	1	Kernelrownumber
2	84000000	84100000	1	Kernelrownumber
2	84300000	84400000	1	Kernelrownumber
2	84400000	84500000	1	Kernelrownumber
2	84600000	84700000	1	Kernelrownumber
2	84800000	84900000	1	Kernelrownumber
2	85000000	85100000	1	Kernelrownumber
2	85100000	85200000	1	Kernelrownumber
2	85900000	86000000	1	Kernelrownumber
2	88500000	88600000	1	Kernelrownumber
2	99600000	99700000	2	Kernelrownumber
2	99900000	100000000	1	Kernelrownumber
2	100000000	100100000	1	Kernelrownumber
2	100100000	100200000	2	Kernelrownumber
2	100200000	100300000	1	Kernelrownumber
2	101900000	102000000	1	Kernelrownumber
2	102400000	102500000	1	Kernelrownumber
2	102500000	102600000	1	Kernelrownumber
2	102700000	102800000	1	Kernelrownumber
2	106700000	106800000	1	Kernelrownumber
2	107000000	107100000	1	Kernelrownumber
2	107100000	107200000	1	Kernelrownumber
2	107200000	107300000	1	Kernelrownumber
2	108300000	108400000	1	Kernelrownumber
2	111300000	111400000	2	Kernelrownumber
2	113200000	113300000	1	Kernelrownumber
2	113700000	113800000	0	Kernelrownumber
2	114900000	115000000	2	Kernelrownumber
2	115000000	115100000	1	Kernelrownumber
2	115100000	115200000	1	Kernelrownumber
2	115200000	115300000	1	Kernelrownumber
2	115700000	115800000	4	Kernelrownumber
2	118900000	119000000	1	Kernelrownumber
2	119000000	119100000	1	Kernelrownumber
2	119200000	119300000	2	Kernelrownumber
2	120200000	120300000	1	Kernelrownumber
2	120400000	120500000	1	Kernelrownumber
2	120500000	120600000	1	Kernelrownumber
2	120700000	120800000	1	Kernelrownumber
2	121400000	121500000	1	Kernelrownumber
2	121500000	121600000	1	Kernelrownumber
2	121600000	121700000	1	Kernelrownumber
2	121700000	121800000	2	Kernelrownumber
2	121800000	121900000	1	Kernelrownumber
2	122000000	122100000	1	Kernelrownumber
2	122200000	122300000	1	Kernelrownumber
2	122300000	122400000	1	Kernelrownumber
2	122400000	122500000	1	Kernelrownumber
2	122500000	122600000	2	Kernelrownumber
2	122600000	122700000	1	Kernelrownumber
2	123300000	123400000	4	Kernelrownumber
2	123800000	123900000	1	Kernelrownumber
2	124100000	124200000	1	Kernelrownumber
2	124200000	124300000	1	Kernelrownumber
2	124300000	124400000	1	Kernelrownumber
2	125200000	125300000	2	Kernelrownumber
2	125300000	125400000	3	Kernelrownumber
2	125400000	125500000	1	Kernelrownumber
2	126200000	126300000	1	Kernelrownumber
2	126600000	126700000	2	Kernelrownumber
2	128800000	128900000	1	Kernelrownumber
2	129200000	129300000	1	Kernelrownumber
2	129400000	129500000	1	Kernelrownumber
2	129800000	129900000	3	Kernelrownumber
2	129900000	130000000	3	Kernelrownumber
2	135300000	135400000	1	Kernelrownumber
2	136000000	136100000	1	Kernelrownumber
2	136100000	136200000	1	Kernelrownumber
2	136200000	136300000	1	Kernelrownumber
2	137200000	137300000	1	Kernelrownumber
2	142000000	142100000	4
2	142900000	143000000	1
2	143200000	143300000	1
2	143600000	143700000	18
2	144500000	144600000	28
2	145900000	146000000	2
2	146100000	146200000	1
2	146200000	146300000	1
2	147500000	147600000	1
2	149100000	149200000	3
2	150400000	150500000	1
2	150900000	151000000	2
2	151000000	151100000	1
2	152200000	152300000	4
2	152500000	152600000	1
2	152700000	152800000	8
2	154100000	154200000	2
2	154500000	154600000	2
2	154600000	154700000	5
2	154700000	154800000	14
2	154800000	154900000	11
2	154900000	155000000	9
2	155100000	155200000	28
2	155200000	155300000	34
2	155300000	155400000	31
2	155400000	155500000	10
2	155500000	155600000	24
2	155600000	155700000	10
2	155700000	155800000	28
2	155800000	155900000	30
2	156100000	156200000	18
2	156200000	156300000	1
2	158300000	158400000	13
2	158500000	158600000	1
2	158600000	158700000	3
2	158700000	158800000	5
2	159000000	159100000	15
2	159300000	159400000	10
2	159400000	159500000	7
2	160000000	160100000	1
2	161400000	161500000	1
2	162700000	162800000	1
2	163000000	163100000	6
2	163600000	163700000	1
2	164300000	164400000	2
2	164400000	164500000	1
2	167600000	167700000	2
2	167700000	167800000	2
2	167800000	167900000	4
2	168800000	168900000	1
2	169500000	169600000	1
2	169800000	169900000	1	Tassellength
2	170300000	170400000	1	Tassellength
2	171000000	171100000	3	Tassellength
2	172500000	172600000	6	Tassellength
2	173100000	173200000	11	Tassellength
2	173200000	173300000	21	Tassellength
2	173300000	173400000	8	Tassellength
2	173800000	173900000	70	Tassellength
2	174100000	174200000	2	Tassellength
2	174200000	174300000	1	Tassellength
2	175000000	175100000	3	Tassellength
2	175600000	175700000	1	Tassellength
2	175800000	175900000	1	Tassellength
2	175900000	176000000	1	Tassellength
2	177600000	177700000	1	Tassellength
2	178700000	178800000	3	Tassellength
2	179000000	179100000	2	Tassellength
2	186800000	186900000	1
2	188200000	188300000	113
2	188300000	188400000	1
2	193100000	193200000	3
2	194300000	194400000	1
2	194400000	194500000	1
3	3100000	3200000	1
3	4700000	4800000	1
3	4800000	4900000	1
3	5800000	5900000	1
3	9700000	9800000	2	Plantheight
3	11000000	11100000	3	Cobweight
3	14400000	14500000	1	Cobweight
3	14500000	14600000	10	Cobweight
3	18800000	18900000	1	Cobweight
3	18900000	19000000	1	Cobweight
3	19600000	19700000	35	Cobweight
3	19800000	19900000	8	Cobweight
3	20100000	20200000	6	Cobweight
3	20800000	20900000	1	Cobweight
3	20900000	21000000	3	Cobweight
3	22400000	22500000	6
3	23700000	23800000	23	Kernelnumberperrow,Kernellength
3	24400000	24500000	1	Kernelnumberperrow,Kernellength
3	24600000	24700000	1	Kernelnumberperrow,Kernellength
3	24700000	24800000	2	Kernelnumberperrow,Kernellength
3	25100000	25200000	5	Kernelnumberperrow,Kernellength
3	25300000	25400000	1	Kernelnumberperrow,Kernellength
3	27600000	27700000	11	Kernelnumberperrow
3	28000000	28100000	2	Kernelnumberperrow
3	28600000	28700000	1	Earlength,Kernelnumberperrow,Kernellength
3	28700000	28800000	2	Earlength,Kernelnumberperrow,Kernellength
3	29600000	29700000	1	Earlength,Kernelnumberperrow,Kernellength
3	29800000	29900000	3	Earlength,Kernelnumberperrow,Kernellength
3	29900000	30000000	11	Earlength,Kernelnumberperrow,Kernellength
3	30000000	30100000	1	Earlength,Kernelnumberperrow,Kernellength
3	30100000	30200000	15	Earlength,Kernelnumberperrow,Kernellength
3	30900000	31000000	1	Earlength,Kernelnumberperrow,Kernellength
3	31900000	32000000	1	Earlength,Kernelnumberperrow,Kernellength
3	32000000	32100000	1	Earlength,Kernelnumberperrow,Kernellength
3	32300000	32400000	1	Earlength,Kernelnumberperrow,Kernellength
3	32800000	32900000	3	Earlength,Kernelnumberperrow,Kernellength
3	32900000	33000000	7	Earlength,Kernelnumberperrow,Kernellength
3	33100000	33200000	15	Earlength,Kernelnumberperrow,Kernellength
3	33200000	33300000	1	Earlength,Kernelnumberperrow,Kernellength
3	33400000	33500000	52	Earlength,Kernelnumberperrow,Kernellength
3	33500000	33600000	18	Earlength,Kernelnumberperrow,Kernellength
3	34300000	34400000	11	Earlength,Kernelnumberperrow,Kernellength
3	35400000	35500000	1	Earlength,Kernelnumberperrow,Kernellength
3	36000000	36100000	112	Earlength,Kernelnumberperrow,Kernellength
3	36200000	36300000	2	Earlength,Kernelnumberperrow,Kernellength
3	36800000	36900000	13	Earlength,Kernelnumberperrow,Kernellength
3	36900000	37000000	8	Earlength,Kernelnumberperrow,Kernellength
3	37600000	37700000	3	Earlength,Kernelnumberperrow,Kernellength
3	37700000	37800000	2	Earlength,Kernelnumberperrow,Kernellength
3	37800000	37900000	4	Earlength,Kernelnumberperrow,Kernellength
3	38100000	38200000	1	Earlength,Kernelnumberperrow,Kernellength
3	40000000	40100000	4	Tassellength,Earlength,Kernelnumberperrow,Kernellength
3	40700000	40800000	2	Tassellength,Earlength,Kernelnumberperrow,Kernellength
3	40900000	41000000	4	Tassellength,Earlength,Kernelnumberperrow,Kernellength
3	42000000	42100000	2	Tassellength,Earlength,Kernelnumberperrow,Kernellength
3	42200000	42300000	5	Tassellength,Earlength,Kernelnumberperrow,Kernellength
3	42300000	42400000	10	Tassellength,Earlength,Kernelnumberperrow,Kernellength
3	43000000	43100000	16	Tassellength,Earlength,Kernelnumberperrow,Kernellength
3	43200000	43300000	1	Tassellength,Earlength,Kernelnumberperrow,Kernellength
3	43300000	43400000	2	Tassellength,Earlength,Kernelnumberperrow,Kernellength
3	44000000	44100000	2	Tassellength,Earlength,Kernelnumberperrow,Kernellength
3	45600000	45700000	3	Tassellength,Earlength,Kernelnumberperrow,Kernellength
3	45700000	45800000	2	Tassellength,Earlength,Kernelnumberperrow,Kernellength
3	45800000	45900000	3	Tassellength,Earlength,Kernelnumberperrow,Kernellength
3	45900000	46000000	2	Tassellength,Earlength,Kernelnumberperrow,Kernellength
3	46000000	46100000	2	Tassellength,Earlength,Kernelnumberperrow,Kernellength
3	46100000	46200000	2	Tassellength,Earlength,Kernelnumberperrow,Kernellength
3	46500000	46600000	1	Tassellength,Earlength,Kernelnumberperrow,Kernellength
3	49300000	49400000	6	Tassellength,Earlength,Kernelnumberperrow,Kernellength
3	49400000	49500000	18	Tassellength,Earlength,Kernelnumberperrow,Kernellength
3	50200000	50300000	1	Tassellength,Earlength,Kernelnumberperrow,Kernellength
3	50900000	51000000	1	Tassellength,Earlength,Kernelnumberperrow,Kernellength
3	53100000	53200000	1	Tassellength,Earlength,Kernellength
3	53300000	53400000	1	Tassellength,Earlength,Kernellength
3	53500000	53600000	1	Tassellength,Earlength,Kernellength
3	53600000	53700000	1	Tassellength,Earlength,Kernellength
3	55600000	55700000	1	Tassellength,Earlength,Kernellength
3	56300000	56400000	1	Tassellength,Earlength,Kernellength
3	57400000	57500000	1	Tassellength,Earlength,Kernellength
3	59600000	59700000	2	Tassellength,Kernellength
3	59800000	59900000	1	Tassellength,Kernellength
3	63800000	63900000	1	Tassellength,Kernellength
3	64100000	64200000	9	Tassellength,Kernellength
3	64200000	64300000	4	Tassellength,Kernellength
3	64500000	64600000	1	Tassellength,Kernellength
3	64600000	64700000	1	Tassellength,Kernellength
3	64700000	64800000	1	Tassellength,Kernellength
3	64800000	64900000	2	Tassellength,Kernellength
3	64900000	65000000	7	Tassellength,Kernellength
3	65900000	66000000	1	Tassellength,Kernellength
3	67000000	67100000	1	Tassellength,Kernellength
3	68900000	69000000	1	Tassellength,Kernellength
3	69100000	69200000	1	Tassellength,Kernellength
3	69200000	69300000	3	Tassellength,Kernellength
3	69400000	69500000	5	Tassellength,Kernellength
3	69600000	69700000	4	Tassellength,Kernellength
3	69700000	69800000	18	Tassellength,Kernellength
3	80300000	80400000	2	Tassellength,Kernellength
3	80500000	80600000	2	Tassellength,Kernellength
3	80800000	80900000	13	Tassellength,Kernellength
3	80900000	81000000	16	Tassellength,Kernellength
3	81000000	81100000	4	Tassellength,Kernellength
3	81300000	81400000	1	Tassellength,Kernellength
3	81400000	81500000	1	Tassellength,Kernellength
3	81500000	81600000	10	Tassellength,Kernellength
3	81700000	81800000	7	Tassellength,Kernellength
3	81800000	81900000	2	Tassellength,Kernellength
3	82000000	82100000	1	Tassellength,Kernellength
3	82100000	82200000	3	Tassellength,Kernellength
3	82200000	82300000	5	Tassellength,Kernellength
3	82300000	82400000	11	Tassellength,Kernellength
3	82600000	82700000	10	Tassellength,Kernellength
3	82700000	82800000	17	Tassellength,Kernellength
3	83000000	83100000	10	Tassellength,Kernellength
3	83200000	83300000	2	Tassellength,Kernellength
3	83600000	83700000	1	Tassellength,Kernellength
3	83700000	83800000	8	Tassellength,Kernellength
3	83800000	83900000	23	Tassellength,Kernellength
3	83900000	84000000	8	Tassellength,Kernellength
3	84200000	84300000	6	Tassellength,Kernellength
3	84800000	84900000	2	Tassellength,Kernellength
3	84900000	85000000	20	Tassellength,Kernellength
3	85000000	85100000	61	Tassellength,Kernellength
3	85100000	85200000	47	Tassellength,Kernellength
3	85600000	85700000	33	Tassellength,Kernellength
3	85800000	85900000	6	Tassellength,Kernellength
3	87100000	87200000	1
3	87500000	87600000	63
3	87700000	87800000	4
3	88600000	88700000	3
3	88800000	88900000	5
3	90200000	90300000	1
3	90700000	90800000	1
3	91000000	91100000	2
3	91600000	91700000	4
3	91900000	92000000	1
3	92700000	92800000	14
3	92800000	92900000	6
3	92900000	93000000	2
3	94300000	94400000	1
3	95700000	95800000	1
3	96000000	96100000	1
3	96300000	96400000	2
3	96900000	97000000	1
3	98000000	98100000	1
3	99300000	99400000	1
3	99400000	99500000	1
3	99500000	99600000	6
3	100000000	100100000	38
3	100200000	100300000	28
3	100400000	100500000	8
3	100700000	100800000	2
3	101000000	101100000	2
3	101100000	101200000	2
3	101200000	101300000	2
3	101600000	101700000	4
3	101800000	101900000	13
3	101900000	102000000	18
3	102100000	102200000	8
3	102300000	102400000	4
3	102400000	102500000	2
3	102700000	102800000	4
3	102800000	102900000	18
3	103100000	103200000	3
3	108100000	108200000	1
3	108200000	108300000	1
3	108400000	108500000	3
3	108500000	108600000	13
3	110600000	110700000	2
3	110700000	110800000	1
3	111300000	111400000	1
3	111400000	111500000	3
3	111800000	111900000	6
3	111900000	112000000	3
3	112000000	112100000	1
3	112300000	112400000	1
3	112600000	112700000	4
3	112700000	112800000	3
3	112900000	113000000	5
3	113000000	113100000	12
3	113600000	113700000	8
3	114000000	114100000	2
3	114500000	114600000	8
3	114600000	114700000	3
3	115300000	115400000	2
3	115400000	115500000	2
3	115700000	115800000	2
3	116300000	116400000	1
3	116500000	116600000	1
3	116600000	116700000	1
3	116900000	117000000	1
3	117600000	117700000	1
3	118200000	118300000	7
3	119700000	119800000	44
3	120300000	120400000	6
3	120400000	120500000	7
3	120500000	120600000	3
3	120600000	120700000	5
3	120700000	120800000	3
3	121200000	121300000	2
3	121300000	121400000	2
3	121400000	121500000	7
3	121600000	121700000	21
3	122200000	122300000	6
3	122300000	122400000	24
3	122500000	122600000	1
3	122800000	122900000	2
3	123000000	123100000	1
3	123300000	123400000	7
3	124400000	124500000	36
3	125600000	125700000	9
3	126500000	126600000	4
3	126800000	126900000	1
3	127500000	127600000	6
3	129000000	129100000	1
3	129900000	130000000	5
3	130800000	130900000	7
3	131700000	131800000	6
3	131800000	131900000	4
3	132000000	132100000	36
3	132100000	132200000	8
3	132800000	132900000	8
3	132900000	133000000	2
3	133100000	133200000	6
3	133200000	133300000	1
3	133400000	133500000	5
3	134300000	134400000	1
3	134600000	134700000	1
3	135600000	135700000	1
3	135900000	136000000	4
3	139900000	140000000	1
3	141600000	141700000	1
3	142000000	142100000	4
3	142300000	142400000	2
3	143300000	143400000	9
3	145300000	145400000	1
3	148400000	148500000	1
3	149400000	149500000	1
3	150300000	150400000	3
3	150700000	150800000	1
3	151800000	151900000	45
3	152400000	152500000	1
3	154700000	154800000	11
3	154800000	154900000	26
3	156200000	156300000	2
3	157800000	157900000	24
3	157900000	158000000	21
3	158000000	158100000	32
3	161000000	161100000	29	Kernelthickness,Kernelwidth
3	161200000	161300000	1	Kernelthickness,Kernelwidth
3	162200000	162300000	3	Kernelthickness,Kernelwidth
3	162700000	162800000	2	Kernelthickness,Kernelwidth
3	165900000	166000000	16	Kernelthickness,Kernelwidth
3	166000000	166100000	12	Kernelthickness,Kernelwidth
3	166200000	166300000	2	Kernelthickness,Kernelwidth
3	170200000	170300000	2	Hundredkernelweight,Kernelthickness,Kernelwidth
3	172500000	172600000	2	Hundredkernelweight,Kernelthickness
3	173100000	173200000	1	Hundredkernelweight,Kernelthickness
3	175100000	175200000	2	Hundredkernelweight,Kernelthickness
3	177800000	177900000	1
3	178300000	178400000	1
3	179800000	179900000	8
3	184900000	185000000	1	Cobdiameter
3	185000000	185100000	20	Cobdiameter
3	185100000	185200000	12	Cobdiameter
3	185600000	185700000	21	Cobdiameter
3	185700000	185800000	1	Cobdiameter
3	188800000	188900000	4	Cobweight,Cobdiameter,Kernelrownumber,Kernelthickness
3	189200000	189300000	1	Cobweight,Cobdiameter,Kernelrownumber,Kernelthickness
3	189900000	190000000	1	Cobweight,Cobdiameter,Kernelrownumber,Kernelnumberperrow,Kernelthickness
3	190200000	190300000	1	Cobweight,Cobdiameter,Earlength,Eardiameter,Kernelrownumber,Kernelnumberperrow,Kernelthickness
3	191100000	191200000	1	Cobweight,Cobdiameter,Earlength,Eardiameter,Kernelrownumber,Kernelnumberperrow,Kernelthickness
3	191400000	191500000	3	Cobweight,Cobdiameter,Earlength,Eardiameter,Kernelrownumber,Kernelnumberperrow,Kernelthickness
3	193500000	193600000	1	Cobweight,Cobdiameter,Earlength,Eardiameter,Kernelrownumber,Kernelnumberperrow,Kernelthickness
3	196300000	196400000	1	Cobweight,Cobdiameter,Earlength,Eardiameter,Kernelrownumber,Kernelnumberperrow,Kernelthickness
3	201100000	201200000	1
3	201800000	201900000	2
3	202300000	202400000	3
3	202400000	202500000	3
3	203400000	203500000	1
3	205000000	205100000	2
3	207500000	207600000	1
3	207700000	207800000	1
3	208300000	208400000	3
3	208900000	209000000	3
3	210000000	210100000	1
3	210800000	210900000	7
3	211800000	211900000	7
3	211900000	212000000	4
3	212100000	212200000	5
3	212400000	212500000	1
3	213400000	213500000	1
3	214100000	214200000	1
3	214700000	214800000	2
3	216100000	216200000	14
3	216900000	217000000	2
3	217300000	217400000	8
3	217700000	217800000	7
3	217800000	217900000	1
3	219600000	219700000	2
3	220100000	220200000	1
3	220300000	220400000	2
3	221000000	221100000	1
3	221100000	221200000	1
3	221900000	222000000	1
3	222400000	222500000	2
3	223000000	223100000	3
3	223100000	223200000	18
3	225500000	225600000	1
3	226700000	226800000	1
4	500000	600000	27
4	3000000	3100000	1
4	3800000	3900000	7
4	12500000	12600000	1
4	14100000	14200000	1	Eardiameter
4	15900000	16000000	1	Eardiameter
4	17000000	17100000	1	Eardiameter
4	19000000	19100000	1	Eardiameter,Hundredkernelweight,Kernelwidth
4	19100000	19200000	1	Eardiameter,Hundredkernelweight
4	21100000	21200000	4	Hundredkernelweight
4	23700000	23800000	1	Hundredkernelweight
4	24200000	24300000	3	Hundredkernelweight
4	29400000	29500000	1	Hundredkernelweight
4	30000000	30100000	1	Hundredkernelweight
4	31400000	31500000	1	Hundredkernelweight
4	31500000	31600000	1	Hundredkernelweight
4	32700000	32800000	1	Hundredkernelweight
4	32800000	32900000	1	Hundredkernelweight
4	32900000	33000000	1	Hundredkernelweight
4	33000000	33100000	1	Hundredkernelweight
4	33300000	33400000	2	Hundredkernelweight
4	33600000	33700000	13	Hundredkernelweight
4	33800000	33900000	1	Hundredkernelweight
4	33900000	34000000	1	Hundredkernelweight
4	34000000	34100000	1	Hundredkernelweight
4	34100000	34200000	1	Hundredkernelweight
4	34200000	34300000	1	Hundredkernelweight
4	34500000	34600000	1	Hundredkernelweight
4	35400000	35500000	1	Hundredkernelweight
4	36100000	36200000	1	Hundredkernelweight
4	36300000	36400000	1	Hundredkernelweight
4	36400000	36500000	1	Hundredkernelweight
4	36500000	36600000	1	Hundredkernelweight
4	45500000	45600000	1	Hundredkernelweight
4	46300000	46400000	1	Hundredkernelweight
4	46400000	46500000	1	Hundredkernelweight
4	46500000	46600000	1	Hundredkernelweight
4	56500000	56600000	1
4	59900000	60000000	1
4	74500000	74600000	3
4	75400000	75500000	2
4	85200000	85300000	1
4	87500000	87600000	1
4	87600000	87700000	1
4	87700000	87800000	2
4	87800000	87900000	1
4	91100000	91200000	1
4	108900000	109000000	1
4	109000000	109100000	1
4	109300000	109400000	1
4	109400000	109500000	1
4	109500000	109600000	1
4	111100000	111200000	1
4	113400000	113500000	2
4	113900000	114000000	1
4	114300000	114400000	1
4	114400000	114500000	1
4	115000000	115100000	1
4	115100000	115200000	1
4	115400000	115500000	1
4	115800000	115900000	1
4	116000000	116100000	1
4	116100000	116200000	1
4	116400000	116500000	1
4	122700000	122800000	1
4	123300000	123400000	2
4	123400000	123500000	1
4	127400000	127500000	2
4	128000000	128100000	1
4	128200000	128300000	1
4	128800000	128900000	1
4	131100000	131200000	1
4	131200000	131300000	1
4	131300000	131400000	1
4	132400000	132500000	0
4	133600000	133700000	1
4	134800000	134900000	1
4	140400000	140500000	2	macrohairs and pigment intensity(ref.40)
4	140500000	140600000	1
4	140600000	140700000	1
4	143200000	143300000	1
4	156800000	156900000	1
4	170000000	170100000	2
4	172600000	172700000	1
4	172800000	172900000	1
4	179800000	179900000	1
4	191100000	191200000	1
4	202300000	202400000	1
4	203900000	204000000	1
4	204000000	204100000	1
4	206100000	206200000	1
4	207200000	207300000	1
4	207300000	207400000	1
4	207400000	207500000	1
4	208300000	208400000	2
4	208500000	208600000	2
4	208800000	208900000	1
4	209600000	209700000	1
4	211500000	211600000	1
4	213100000	213200000	1
4	213900000	214000000	1
4	215100000	215200000	3
4	215300000	215400000	3
4	216800000	216900000	2
4	216900000	217000000	9
4	218100000	218200000	3
4	218200000	218300000	1
4	218300000	218400000	2
4	218400000	218500000	1
4	219000000	219100000	1
4	219100000	219200000	1
4	220300000	220400000	1
4	220800000	220900000	1
4	221100000	221200000	10
4	221400000	221500000	1
4	221500000	221600000	1
4	221800000	221900000	1
4	222100000	222200000	4
4	222400000	222500000	13
4	222500000	222600000	66
4	222600000	222700000	4
4	222800000	222900000	1
4	223600000	223700000	2
4	223700000	223800000	2
4	223900000	224000000	14
4	225000000	225100000	2
4	225200000	225300000	2
4	225600000	225700000	21
4	226700000	226800000	15
4	227200000	227300000	5
4	227400000	227500000	5
4	227500000	227600000	2
4	227800000	227900000	3
4	228900000	229000000	1
4	229400000	229500000	1
4	232500000	232600000	17
4	232600000	232700000	20
4	232800000	232900000	13
4	233400000	233500000	1
4	233600000	233700000	20
4	234100000	234200000	3
4	235400000	235500000	1
4	237300000	237400000	1
4	238900000	239000000	1
5	0	100000	23
5	100000	200000	8
5	300000	400000	18
5	400000	500000	4
5	500000	600000	6
5	2000000	2100000	1
5	5500000	5600000	1
5	5800000	5900000	1
5	7600000	7700000	2
5	8000000	8100000	6
5	9100000	9200000	1
5	10600000	10700000	1	Daystoanthesis
5	11500000	11600000	1	Daystoanthesis
5	13700000	13800000	1	Tassellength
5	13900000	14000000	1	Tassellength
5	15700000	15800000	1
5	15800000	15900000	1
5	16200000	16300000	1
5	18400000	18500000	1
5	19000000	19100000	1
5	19600000	19700000	3
5	21100000	21200000	1	Kernelrownumber
5	21700000	21800000	2	Kernelrownumber
5	23300000	23400000	1	Kernelrownumber
5	23400000	23500000	1	Kernelrownumber
5	23500000	23600000	1	Kernelrownumber
5	25500000	25600000	2	Kernelrownumber
5	25800000	25900000	2	Kernelrownumber
5	25900000	26000000	3	Kernelrownumber
5	26700000	26800000	1	Kernelrownumber
5	26800000	26900000	2	Kernelrownumber
5	26900000	27000000	2	Kernelrownumber
5	27200000	27300000	1	Kernelrownumber
5	27400000	27500000	1	Kernelrownumber
5	27600000	27700000	1	Kernelrownumber
5	28600000	28700000	6	Kernelrownumber
5	29100000	29200000	20	Kernelrownumber
5	30000000	30100000	1	Kernelrownumber
5	31600000	31700000	1
5	32400000	32500000	2
5	32600000	32700000	3
5	32700000	32800000	4	Kernellength
5	33800000	33900000	19	Kernellength
5	34000000	34100000	6	Kernellength
5	34100000	34200000	7	Kernellength
5	34200000	34300000	22	Kernellength
5	34300000	34400000	23	Kernellength
5	34400000	34500000	6	Kernellength
5	34500000	34600000	5	Kernellength
5	34600000	34700000	6	Kernellength
5	34900000	35000000	2	Kernellength
5	35100000	35200000	2	Kernellength
5	35600000	35700000	1	Kernellength
5	37400000	37500000	2	Kernellength
5	37500000	37600000	6	Kernellength
5	37700000	37800000	7	Kernellength
5	37800000	37900000	32	Kernellength
5	37900000	38000000	12	Kernellength
5	38000000	38100000	11	Kernellength
5	38100000	38200000	1	Kernellength
5	38200000	38300000	11	Kernellength
5	38300000	38400000	39	Kernellength
5	39900000	40000000	2	Kernellength
5	40100000	40200000	4	Kernellength
5	40200000	40300000	15	Kernellength
5	40300000	40400000	5	Kernellength
5	43000000	43100000	1	Kernellength
5	43100000	43200000	1	Kernellength
5	43700000	43800000	1	Kernellength
5	43800000	43900000	13	Kernellength
5	43900000	44000000	3	Kernellength
5	44000000	44100000	1	Kernellength
5	44100000	44200000	1	Kernellength
5	44200000	44300000	1	Kernellength
5	44300000	44400000	2	Kernellength
5	46000000	46100000	1	Kernellength
5	46100000	46200000	2	Kernellength
5	47200000	47300000	1	Kernellength
5	50300000	50400000	1	Kernelrownumber,Kernellength
5	50600000	50700000	1	Kernelrownumber,Kernellength
5	53000000	53100000	5	Kernelrownumber,Kernellength
5	53100000	53200000	21	Kernelrownumber,Kernellength
5	53500000	53600000	1	Kernelrownumber,Kernellength
5	56800000	56900000	2	Kernelrownumber,Kernellength
5	57100000	57200000	14	Kernelrownumber,Kernellength
5	57500000	57600000	1	Kernelrownumber,Kernellength
5	57600000	57700000	14	Kernelrownumber,Kernellength
5	57700000	57800000	22	Kernelrownumber,Kernellength
5	57800000	57900000	2	Kernelrownumber,Kernellength
5	58900000	59000000	1	Cobdiameter,Kernellength
5	59900000	60000000	1	Cobdiameter,Kernellength
5	60500000	60600000	1	Cobdiameter,Kernellength
5	60700000	60800000	6	Cobdiameter,Kernellength
5	60800000	60900000	20	Cobdiameter,Kernellength
5	61800000	61900000	1	Cobdiameter,Kernellength
5	62600000	62700000	14	Cobdiameter,Kernellength
5	62700000	62800000	21	Cobdiameter,Kernellength
5	64300000	64400000	1	Cobdiameter,Kernellength
5	64500000	64600000	1	Cobdiameter,Kernellength
5	65500000	65600000	1	Cobdiameter,Kernellength
5	66100000	66200000	1	Cobdiameter,Kernellength
5	66200000	66300000	1	Cobdiameter,Kernellength
5	68400000	68500000	1	Cobdiameter
5	69700000	69800000	1	Cobdiameter
5	69800000	69900000	267	Cobdiameter
5	69900000	70000000	1	Cobdiameter
5	70100000	70200000	22	Cobdiameter
5	70200000	70300000	69	Cobdiameter
5	70300000	70400000	32	Cobdiameter
5	70400000	70500000	47	Cobdiameter
5	70500000	70600000	4	Cobdiameter
5	71400000	71500000	5	Cobdiameter
5	72200000	72300000	19	Cobdiameter
5	72500000	72600000	2	Cobdiameter
5	75800000	75900000	6	Cobdiameter
5	76500000	76600000	26	Cobdiameter
5	76700000	76800000	3	Cobdiameter
5	76800000	76900000	3	Cobdiameter
5	77300000	77400000	11	Cobdiameter
5	77400000	77500000	1	Cobdiameter
5	77600000	77700000	21	Cobdiameter
5	77700000	77800000	1	Cobdiameter
5	79700000	79800000	5	Cobdiameter
5	81200000	81300000	1	Cobdiameter
5	82700000	82800000	5	Cobdiameter
5	83100000	83200000	31	Cobdiameter
5	84000000	84100000	2	Cobdiameter
5	84900000	85000000	60	Cobdiameter
5	85000000	85100000	35	Cobdiameter
5	86100000	86200000	1	Cobdiameter
5	86300000	86400000	1	Cobdiameter
5	86400000	86500000	1	Cobdiameter
5	88200000	88300000	1	Cobdiameter
5	89200000	89300000	1	Cobdiameter
5	90400000	90500000	1	Cobdiameter
5	90900000	91000000	3	Cobdiameter
5	91000000	91100000	4	Cobdiameter
5	91100000	91200000	2	Cobdiameter
5	91200000	91300000	2	Cobdiameter
5	91400000	91500000	1	Cobdiameter
5	91600000	91700000	1	Cobdiameter
5	91700000	91800000	4	Cobdiameter
5	91800000	91900000	1	Cobdiameter
5	92800000	92900000	6	Cobdiameter
5	92900000	93000000	1	Cobdiameter
5	93800000	93900000	1	Cobdiameter
5	94300000	94400000	1	Cobdiameter
5	94400000	94500000	1	Cobdiameter
5	94800000	94900000	3	Cobdiameter
5	94900000	95000000	1	Cobdiameter
5	95100000	95200000	1	Cobdiameter
5	95400000	95500000	1	Cobdiameter
5	95600000	95700000	1	Cobdiameter
5	95800000	95900000	1	Cobdiameter
5	95900000	96000000	3	Cobdiameter
5	96500000	96600000	1	Cobdiameter
5	96700000	96800000	4	Cobdiameter
5	97000000	97100000	1	Cobdiameter
5	97900000	98000000	1	Cobdiameter
5	98100000	98200000	1	Cobdiameter
5	98200000	98300000	1	Cobdiameter
5	100500000	100600000	4	Cobdiameter
5	100600000	100700000	3	Cobdiameter
5	100800000	100900000	3	Cobdiameter
5	100900000	101000000	5	Cobdiameter
5	101000000	101100000	1	Cobdiameter
5	110400000	110500000	60	Cobdiameter
5	110700000	110800000	28	Cobdiameter
5	111200000	111300000	100	Cobdiameter
5	111300000	111400000	6	Cobdiameter
5	111400000	111500000	3	Cobdiameter
5	111500000	111600000	3	Cobdiameter
5	112000000	112100000	4	Cobdiameter
5	112300000	112400000	12	Cobdiameter
5	112400000	112500000	12	Cobdiameter
5	112500000	112600000	9	Cobdiameter
5	124400000	124500000	4	Cobdiameter
5	126000000	126100000	1	Cobdiameter
5	127100000	127200000	6	Eardiameter
5	127600000	127700000	2	Eardiameter
5	127900000	128000000	2	Eardiameter
5	130200000	130300000	1
5	130500000	130600000	1
5	130800000	130900000	24
5	131100000	131200000	4
5	131300000	131400000	2
5	131800000	131900000	3
5	131900000	132000000	1
5	132300000	132400000	2
5	133200000	133300000	23
5	133400000	133500000	158
5	133500000	133600000	182
5	133600000	133700000	11
5	133700000	133800000	133
5	133800000	133900000	88
5	133900000	134000000	59
5	134000000	134100000	25
5	134100000	134200000	57
5	134200000	134300000	131
5	134400000	134500000	176
5	134500000	134600000	22
5	134800000	134900000	2
5	135500000	135600000	5
5	135600000	135700000	1
5	136400000	136500000	1
5	137500000	137600000	1
5	137600000	137700000	1
5	137700000	137800000	1
5	139300000	139400000	4
5	139600000	139700000	2
5	140200000	140300000	18
5	140300000	140400000	2
5	140900000	141000000	1
5	141300000	141400000	29
5	141400000	141500000	1
5	141900000	142000000	15
5	142500000	142600000	3
5	142900000	143000000	1
5	143000000	143100000	1
5	143100000	143200000	1
5	144200000	144300000	1
5	145400000	145500000	1
5	145800000	145900000	1
5	146400000	146500000	2
5	146500000	146600000	3
5	146600000	146700000	31
5	146700000	146800000	1
5	147800000	147900000	1
5	147900000	148000000	2
5	148000000	148100000	1
5	148100000	148200000	1
5	148200000	148300000	1
5	148500000	148600000	6
5	150000000	150100000	5
5	150400000	150500000	1
5	150800000	150900000	7
5	150900000	151000000	2
5	151000000	151100000	1
5	151100000	151200000	1
5	151900000	152000000	5
5	152700000	152800000	1
5	156000000	156100000	3	Eardiameter
5	156900000	157000000	2	Eardiameter
5	158200000	158300000	3	Eardiameter
5	159300000	159400000	1	Eardiameter
5	160500000	160600000	1	Eardiameter
5	161900000	162000000	1	Eardiameter
5	162200000	162300000	1	Eardiameter
5	163200000	163300000	1	Eardiameter
5	164000000	164100000	3	Eardiameter
5	164100000	164200000	1	Eardiameter
5	164200000	164300000	1	Eardiameter
5	167300000	167400000	6	Eardiameter
5	168000000	168100000	3	Eardiameter
5	170100000	170200000	3	Plantheight
5	170600000	170700000	5	Plantheight
5	170700000	170800000	6	Plantheight
5	171100000	171200000	2	Plantheight
5	178100000	178200000	8	Branchnumber
5	187200000	187300000	2	Branchnumber
5	190700000	190800000	2
5	191400000	191500000	2
5	192900000	193000000	1
5	193200000	193300000	1
5	194600000	194700000	8
5	195900000	196000000	3
5	196400000	196500000	10
5	200100000	200200000	2
5	200300000	200400000	5
5	201300000	201400000	1
5	202000000	202100000	2
5	202300000	202400000	2
5	202400000	202500000	3
5	202500000	202600000	25
5	202600000	202700000	17
5	203100000	203200000	1
6	200000	300000	3
6	800000	900000	1
6	3300000	3400000	5	Hundredkernelweight
6	9900000	10000000	2
6	10000000	10100000	1
6	16000000	16100000	6
6	21900000	22000000	1
6	24400000	24500000	2
6	27200000	27300000	1
6	28500000	28600000	1
6	28600000	28700000	1
6	28700000	28800000	1
6	29100000	29200000	1
6	29200000	29300000	1
6	32700000	32800000	1
6	33000000	33100000	2
6	37300000	37400000	1
6	39500000	39600000	8
6	39800000	39900000	1
6	40600000	40700000	1
6	41500000	41600000	1
6	42000000	42100000	1
6	43500000	43600000	1
6	43700000	43800000	8
6	43800000	43900000	3
6	44800000	44900000	2
6	45500000	45600000	1
6	47300000	47400000	1
6	47400000	47500000	1
6	48000000	48100000	2
6	48300000	48400000	2
6	50800000	50900000	1
6	52900000	53000000	1
6	53100000	53200000	1
6	53700000	53800000	2
6	53800000	53900000	3
6	53900000	54000000	3
6	54000000	54100000	3
6	54100000	54200000	4
6	54200000	54300000	4
6	54300000	54400000	3
6	54400000	54500000	3
6	54700000	54800000	2
6	54800000	54900000	1
6	55100000	55200000	5
6	55300000	55400000	3
6	55900000	56000000	13
6	56000000	56100000	80
6	56300000	56400000	1
6	56600000	56700000	1
6	57000000	57100000	6
6	57100000	57200000	1
6	57400000	57500000	2
6	57600000	57700000	34
6	57700000	57800000	6
6	58200000	58300000	1
6	58300000	58400000	2
6	59100000	59200000	1
6	59200000	59300000	1
6	59400000	59500000	2
6	59500000	59600000	2
6	59800000	59900000	1
6	59900000	60000000	2
6	60000000	60100000	8
6	60500000	60600000	1
6	60700000	60800000	1
6	61000000	61100000	1
6	62100000	62200000	2
6	62200000	62300000	14
6	62300000	62400000	1
6	62600000	62700000	1
6	63100000	63200000	4
6	63300000	63400000	9
6	63900000	64000000	7
6	64000000	64100000	21
6	64100000	64200000	2
6	64300000	64400000	1
6	64400000	64500000	2
6	66300000	66400000	5
6	66500000	66600000	1
6	66800000	66900000	1
6	67100000	67200000	1
6	68900000	69000000	1
6	69600000	69700000	2
6	69700000	69800000	1
6	70500000	70600000	1
6	70900000	71000000	1
6	71000000	71100000	37
6	71200000	71300000	2
6	71600000	71700000	4
6	71700000	71800000	1
6	72000000	72100000	1
6	73100000	73200000	1
6	73300000	73400000	1
6	73400000	73500000	1
6	73500000	73600000	1
6	74600000	74700000	10
6	74700000	74800000	1
6	74900000	75000000	2
6	75300000	75400000	1
6	75700000	75800000	3
6	75800000	75900000	46
6	75900000	76000000	2
6	76400000	76500000	1
6	76800000	76900000	1
6	77000000	77100000	1
6	77400000	77500000	34
6	80000000	80100000	1
6	80200000	80300000	2
6	81000000	81100000	1
6	81300000	81400000	2
6	82900000	83000000	1
6	84500000	84600000	3	Kernelwidth
6	86600000	86700000	25
6	86700000	86800000	22
6	86800000	86900000	2
6	87200000	87300000	1
6	87700000	87800000	1
6	87900000	88000000	8
6	92500000	92600000	1
6	93500000	93600000	3
6	111900000	112000000	1
6	112800000	112900000	1
6	113800000	113900000	7
6	113900000	114000000	15
6	115000000	115100000	2
6	115100000	115200000	1
6	115200000	115300000	1
6	115400000	115500000	9
6	117700000	117800000	1
6	117800000	117900000	5
6	117900000	118000000	2
6	118400000	118500000	2
6	118500000	118600000	1
6	118600000	118700000	1
6	119700000	119800000	1
6	120900000	121000000	1
6	121100000	121200000	2
6	121200000	121300000	2
6	121300000	121400000	1
6	121500000	121600000	8
6	121600000	121700000	1
6	122500000	122600000	1
6	122700000	122800000	2
6	122900000	123000000	1
6	123600000	123700000	1
6	123700000	123800000	1
6	123900000	124000000	1
6	125400000	125500000	2
6	125700000	125800000	3
6	129400000	129500000	0
6	129600000	129700000	0
6	132000000	132100000	2
6	132300000	132400000	2
6	132900000	133000000	2
6	133000000	133100000	10
6	133600000	133700000	1
6	134900000	135000000	1
6	138900000	139000000	1
6	139200000	139300000	1
6	139400000	139500000	1
6	140000000	140100000	1
6	140100000	140200000	1
6	140400000	140500000	5
6	140900000	141000000	4
6	141000000	141100000	1
6	141300000	141400000	2
6	141600000	141700000	22
6	141900000	142000000	7
6	145300000	145400000	16
6	145400000	145500000	2
6	146500000	146600000	4
6	148600000	148700000	3
6	149400000	149500000	25
6	149500000	149600000	1
6	151800000	151900000	1
6	152500000	152600000	10
6	153100000	153200000	2
6	154000000	154100000	1
6	154400000	154500000	6
6	156900000	157000000	1
6	157700000	157800000	1
6	158100000	158200000	1
6	160500000	160600000	18
6	160600000	160700000	1
6	161100000	161200000	1
6	162400000	162500000	12
7	3400000	3500000	5
7	3700000	3800000	1
7	7100000	7200000	5
7	8900000	9000000	7
7	9600000	9700000	5
7	9900000	10000000	6
7	10600000	10700000	1
7	11300000	11400000	2
7	12000000	12100000	6
7	12400000	12500000	2
7	12600000	12700000	23
7	12800000	12900000	7
7	12900000	13000000	1
7	13000000	13100000	8
7	14000000	14100000	11
7	15800000	15900000	4
7	16300000	16400000	5
7	16900000	17000000	1
7	18500000	18600000	5	Kernelnumberperrow
7	19000000	19100000	4	Kernelnumberperrow
7	19100000	19200000	1	Kernelnumberperrow
7	19200000	19300000	1	Kernelnumberperrow
7	19800000	19900000	2	Kernelnumberperrow
7	19900000	20000000	3	Kernelnumberperrow
7	20600000	20700000	1
7	21400000	21500000	39
7	23200000	23300000	1	Cobweight
7	23700000	23800000	1	Cobweight
7	23800000	23900000	16	Cobweight
7	23900000	24000000	1	Cobweight
7	24500000	24600000	22	Cobweight
7	26100000	26200000	10	Cobweight
7	27100000	27200000	4	Cobweight
7	27200000	27300000	2	Cobweight
7	27300000	27400000	12	Cobweight
7	29700000	29800000	2	Cobweight
7	30100000	30200000	6	Cobweight
7	30200000	30300000	2	Cobweight
7	30800000	30900000	1	Cobweight
7	31800000	31900000	10	Cobweight,Earlength
7	32000000	32100000	50	Cobweight,Earlength
7	32100000	32200000	35	Cobweight,Earlength
7	32200000	32300000	19	Cobweight,Earlength
7	32800000	32900000	26	Cobweight,Earlength
7	33600000	33700000	2	Cobweight,Earlength
7	33800000	33900000	2	Cobweight,Earlength
7	38600000	38700000	3	Cobweight,Earlength
7	38700000	38800000	38	Cobweight,Earlength
7	38800000	38900000	3	Cobweight,Earlength
7	39500000	39600000	1	Cobweight,Earlength
7	39900000	40000000	4	Cobweight,Earlength
7	41500000	41600000	1	Cobweight
7	41700000	41800000	63	Cobweight
7	42300000	42400000	97	Cobweight
7	42500000	42600000	48	Cobweight
7	42600000	42700000	1	Cobweight
7	42700000	42800000	95	Cobweight
7	42800000	42900000	19	Cobweight
7	42900000	43000000	3	Cobweight
7	43000000	43100000	108	Cobweight
7	43400000	43500000	1	Cobweight
7	43500000	43600000	1	Cobweight
7	43700000	43800000	4	Cobweight
7	44100000	44200000	9	Cobweight
7	44200000	44300000	2	Cobweight
7	44300000	44400000	8	Cobweight
7	44400000	44500000	60	Cobweight
7	44500000	44600000	93	Cobweight
7	44600000	44700000	92	Cobweight
7	44700000	44800000	136	Cobweight
7	44800000	44900000	120	Cobweight
7	44900000	45000000	52	Cobweight
7	45100000	45200000	34	Cobweight
7	45200000	45300000	2	Cobweight
7	45300000	45400000	5	Cobweight
7	45400000	45500000	34	Cobweight
7	45500000	45600000	23	Cobweight
7	45600000	45700000	120	Cobweight
7	45700000	45800000	15	Cobweight
7	45800000	45900000	3	Cobweight
7	45900000	46000000	3	Cobweight
7	46000000	46100000	161	Cobweight
7	46100000	46200000	30	Cobweight
7	46700000	46800000	17	Cobweight
7	46800000	46900000	3	Cobweight
7	46900000	47000000	13	Cobweight
7	47000000	47100000	18	Cobweight
7	47100000	47200000	19	Cobweight
7	47200000	47300000	18	Cobweight
7	47300000	47400000	3	Cobweight
7	47400000	47500000	8	Cobweight
7	47500000	47600000	42	Cobweight
7	47800000	47900000	3	Cobweight
7	48100000	48200000	1	Cobweight
7	48600000	48700000	21	Cobweight
7	48700000	48800000	2	Cobweight
7	49500000	49600000	1	Cobweight
7	50000000	50100000	1	Cobweight
7	50100000	50200000	1	Cobweight
7	50200000	50300000	3	Cobweight
7	50300000	50400000	1	Cobweight
7	51500000	51600000	3	Cobweight
7	51700000	51800000	27	Cobweight
7	51900000	52000000	3	Cobweight
7	52200000	52300000	6	Cobweight
7	52700000	52800000	1	Cobweight
7	53000000	53100000	1	Cobweight
7	53400000	53500000	2	Cobweight
7	53600000	53700000	1	Cobweight
7	53900000	54000000	2	Cobweight
7	54100000	54200000	1	Cobweight
7	54200000	54300000	1	Cobweight
7	54400000	54500000	1	Cobweight
7	55200000	55300000	2	Cobweight
7	55500000	55600000	36	Cobweight
7	55800000	55900000	3	Cobweight
7	55900000	56000000	16	Cobweight
7	56000000	56100000	6	Cobweight
7	56200000	56300000	1	Cobweight
7	56500000	56600000	8	Cobweight
7	56600000	56700000	18	Cobweight
7	56700000	56800000	6	Cobweight
7	56800000	56900000	9	Cobweight
7	57000000	57100000	1	Cobweight
7	57200000	57300000	24	Cobweight
7	57400000	57500000	26	Cobweight
7	57800000	57900000	15	Cobweight
7	58000000	58100000	22	Cobweight
7	58300000	58400000	8	Cobweight
7	58400000	58500000	5	Cobweight
7	58500000	58600000	1	Cobweight
7	58900000	59000000	3	Cobweight
7	59000000	59100000	3	Cobweight
7	59200000	59300000	10	Cobweight
7	59300000	59400000	2	Cobweight
7	59400000	59500000	20	Cobweight
7	59700000	59800000	26	Cobweight
7	60000000	60100000	21	Cobweight
7	60100000	60200000	1	Cobweight
7	60200000	60300000	28	Cobweight
7	60600000	60700000	4	Cobweight
7	61800000	61900000	1	Cobweight
7	62700000	62800000	4	Cobweight
7	63000000	63100000	1	Cobweight
7	63300000	63400000	6	Cobweight
7	63600000	63700000	20	Cobweight
7	63700000	63800000	12	Cobweight
7	64300000	64400000	4	Cobweight
7	64400000	64500000	3	Cobweight
7	64700000	64800000	17	Cobweight
7	64800000	64900000	1	Cobweight
7	64900000	65000000	9	Cobweight
7	65000000	65100000	11	Cobweight
7	65100000	65200000	1	Cobweight
7	65400000	65500000	1	Cobweight
7	65500000	65600000	12	Cobweight
7	65700000	65800000	10	Cobweight
7	65900000	66000000	12	Cobweight
7	66600000	66700000	16	Cobweight
7	67000000	67100000	1	Cobweight
7	67100000	67200000	1	Cobweight
7	67200000	67300000	3	Cobweight
7	67400000	67500000	11	Cobweight
7	67500000	67600000	24	Cobweight
7	67600000	67700000	1	Cobweight
7	67700000	67800000	6	Cobweight
7	67800000	67900000	7	Cobweight
7	67900000	68000000	2	Cobweight
7	74700000	74800000	6	Cobweight
7	74800000	74900000	2	Cobweight
7	75300000	75400000	2	Cobweight
7	75500000	75600000	2	Cobweight
7	75800000	75900000	1	Cobweight
7	76800000	76900000	3	Cobweight
7	78200000	78300000	1	Cobweight
7	80600000	80700000	1	Cobweight
7	82100000	82200000	4	Cobweight
7	82400000	82500000	1	Cobweight
7	82500000	82600000	1	Cobweight
7	82700000	82800000	4	Cobweight
7	83400000	83500000	3	Cobweight
7	85000000	85100000	2	Cobweight
7	85800000	85900000	1	Cobweight
7	89900000	90000000	3	Cobweight
7	90000000	90100000	20	Cobweight
7	90100000	90200000	3	Cobweight
7	91300000	91400000	1	Cobweight
7	93700000	93800000	4	Cobweight
7	95300000	95400000	1	Cobweight
7	95900000	96000000	1	Cobweight
7	96300000	96400000	2	Cobweight
7	96900000	97000000	3	Cobweight
7	97000000	97100000	2	Cobweight
7	97800000	97900000	1	Cobweight
7	98800000	98900000	1	Cobweight
7	99100000	99200000	3	Cobweight
7	100000000	100100000	1	Cobweight
7	100100000	100200000	1	Cobweight
7	101300000	101400000	8	Cobweight
7	101500000	101600000	12	Cobweight
7	102300000	102400000	3	Cobweight
7	102400000	102500000	1	Cobweight
7	103600000	103700000	28	Cobweight
7	104000000	104100000	22	Cobweight
7	104600000	104700000	1	Cobweight
7	105400000	105500000	2	Cobweight,Earlength
7	106200000	106300000	9	Cobweight,Earlength
7	106300000	106400000	34	Cobweight,Earlength
7	106400000	106500000	28	Cobweight,Earlength
7	106500000	106600000	14	Cobweight,Earlength
7	109700000	109800000	2	Cobweight,Earlength
7	109800000	109900000	1	Cobweight,Earlength
7	109900000	110000000	46	Cobweight,Earlength
7	112100000	112200000	16	Cobweight,Earlength
7	112900000	113000000	1	Cobweight,Earlength
7	114300000	114400000	2	Cobweight,Earlength,Kernelrownumber
7	114500000	114600000	19	Cobweight,Earlength,Kernelrownumber
7	115000000	115100000	1	Cobweight,Earlength,Kernelrownumber
7	115900000	116000000	31	Cobweight,Earlength,Kernelrownumber
7	116000000	116100000	1	Cobweight,Earlength,Kernelrownumber
7	116200000	116300000	1	Cobweight,Earlength,Kernelrownumber
7	116300000	116400000	8	Cobweight,Earlength,Kernelrownumber
7	118000000	118100000	8	Cobweight,Earlength,Kernelrownumber
7	118200000	118300000	2	Cobweight,Earlength,Kernelrownumber
7	122200000	122300000	6	Earlength,Kernelrownumber
7	122400000	122500000	2	Earlength,Kernelrownumber
7	122800000	122900000	2	Earlength,Kernelrownumber
7	123100000	123200000	1	Earlength,Kernelrownumber
7	123700000	123800000	1	Earlength
7	127000000	127100000	30
7	127500000	127600000	1
7	127700000	127800000	2
7	128700000	128800000	4
7	128800000	128900000	2
7	129400000	129500000	66
7	130400000	130500000	13
7	131200000	131300000	2
7	131500000	131600000	6
7	131700000	131800000	1
7	131900000	132000000	3
7	132000000	132100000	3
7	132200000	132300000	22
7	132300000	132400000	16
7	135000000	135100000	57
7	135100000	135200000	11
7	135200000	135300000	31
7	135400000	135500000	20
7	135500000	135600000	3
7	158000000	158100000	9
7	161800000	161900000	3
8	1700000	1800000	1
8	2000000	2100000	6
8	2800000	2900000	1
8	3200000	3300000	1
8	6100000	6200000	10
8	8100000	8200000	3
8	9700000	9800000	1
8	11100000	11200000	12
8	14800000	14900000	1
8	16000000	16100000	2
8	16100000	16200000	1
8	16200000	16300000	1
8	21900000	22000000	2
8	24300000	24400000	1
8	25600000	25700000	99
8	26100000	26200000	46
8	26600000	26700000	1
8	28000000	28100000	1
8	28700000	28800000	1
8	28900000	29000000	1
8	29400000	29500000	2
8	29900000	30000000	1
8	30100000	30200000	6
8	30200000	30300000	45
8	30300000	30400000	53
8	30400000	30500000	37
8	31800000	31900000	168
8	31900000	32000000	37
8	32000000	32100000	145
8	32100000	32200000	312
8	32400000	32500000	11
8	32500000	32600000	56
8	32900000	33000000	5
8	33500000	33600000	1
8	34000000	34100000	1
8	34100000	34200000	2
8	34600000	34700000	9
8	35000000	35100000	20
8	35100000	35200000	3
8	35200000	35300000	17
8	35300000	35400000	28
8	35400000	35500000	25
8	35500000	35600000	1
8	35600000	35700000	1
8	35700000	35800000	1
8	35900000	36000000	1
8	36900000	37000000	2
8	37000000	37100000	3
8	37900000	38000000	7
8	39500000	39600000	1
8	39600000	39700000	1
8	39700000	39800000	1
8	39900000	40000000	1
8	40000000	40100000	2
8	40100000	40200000	1
8	40500000	40600000	1
8	46100000	46200000	2	Kernelwidth
8	46400000	46500000	1	Kernelwidth
8	46500000	46600000	5	Kernelwidth
8	50400000	50500000	1	Kernelwidth
8	53400000	53500000	1	Kernelwidth
8	53800000	53900000	1	Kernelwidth
8	54000000	54100000	1	Kernelwidth
8	54500000	54600000	1	Kernelwidth
8	54900000	55000000	1	Kernelwidth
8	55500000	55600000	1	Kernelwidth
8	55800000	55900000	2	Kernelwidth
8	56900000	57000000	1	Kernelwidth
8	57000000	57100000	1	Kernelwidth
8	58800000	58900000	1	Kernelwidth
8	59400000	59500000	1	Kernelwidth
8	59900000	60000000	2	Kernelwidth
8	60100000	60200000	1	Kernelwidth
8	60200000	60300000	2	Kernelwidth
8	60400000	60500000	1	Kernelwidth
8	60800000	60900000	3	Kernelwidth
8	60900000	61000000	2	Kernelwidth
8	61200000	61300000	11	Kernelwidth
8	61300000	61400000	4	Kernelwidth
8	62900000	63000000	2	Kernelwidth
8	63200000	63300000	2	Kernelwidth
8	64600000	64700000	1	Kernelwidth
8	64900000	65000000	1	Kernelwidth
8	66000000	66100000	30	Kernelwidth
8	67800000	67900000	1	Kernelwidth
8	68200000	68300000	4	Kernelwidth
8	68300000	68400000	25	Kernelwidth
8	68400000	68500000	19	Kernelwidth
8	69200000	69300000	1	Kernelwidth
8	70100000	70200000	2	Kernelwidth
8	70300000	70400000	1	Kernelwidth
8	70600000	70700000	7	Kernelwidth
8	70700000	70800000	6	Kernelwidth
8	70800000	70900000	6	Kernelwidth
8	70900000	71000000	2	Kernelwidth
8	71000000	71100000	3	Kernelwidth
8	71100000	71200000	2	Kernelwidth
8	71200000	71300000	2	Kernelwidth
8	74000000	74100000	1	Kernelwidth
8	74100000	74200000	1	Kernelwidth
8	74500000	74600000	1	Kernelwidth
8	75200000	75300000	1	Kernelwidth
8	76500000	76600000	1	Kernelwidth
8	76600000	76700000	2	Kernelwidth
8	77100000	77200000	2	Kernelwidth
8	77300000	77400000	1	Kernelwidth
8	77600000	77700000	1	Kernelwidth
8	79100000	79200000	1	Kernelwidth
8	79900000	80000000	1	Kernelwidth
8	80800000	80900000	1	Kernelwidth
8	81000000	81100000	2	Kernelwidth
8	81300000	81400000	291	Kernelwidth
8	81400000	81500000	201	Kernelwidth
8	82200000	82300000	2	Kernelwidth
8	82400000	82500000	1	Kernelwidth
8	83400000	83500000	5	Kernelwidth
8	83500000	83600000	2	Kernelwidth
8	83600000	83700000	5	Kernelwidth
8	84900000	85000000	1	Hundredkernelweight,Kernelwidth
8	85400000	85500000	2	Hundredkernelweight,Kernelwidth
8	85500000	85600000	17	Hundredkernelweight,Kernelwidth
8	85700000	85800000	2	Hundredkernelweight,Kernelwidth
8	85800000	85900000	1	Hundredkernelweight,Kernelwidth
8	87700000	87800000	1	Hundredkernelweight,Kernelwidth
8	87900000	88000000	3	Hundredkernelweight,Kernelwidth
8	88800000	88900000	1	Hundredkernelweight,Kernelwidth
8	91000000	91100000	3	Hundredkernelweight,Kernelwidth
8	91300000	91400000	1	Hundredkernelweight,Kernelwidth
8	91400000	91500000	3	Hundredkernelweight,Kernelwidth
8	92000000	92100000	1	Hundredkernelweight,Kernelwidth
8	92100000	92200000	1	Hundredkernelweight,Kernelwidth
8	92700000	92800000	1	Hundredkernelweight,Kernelwidth
8	93000000	93100000	3	Hundredkernelweight,Kernelwidth
8	93100000	93200000	2	Hundredkernelweight,Kernelwidth
8	94200000	94300000	1	Hundredkernelweight,Kernelwidth
8	94800000	94900000	24	Hundredkernelweight,Kernelwidth
8	95200000	95300000	3	Hundredkernelweight,Kernelwidth
8	99200000	99300000	1	Hundredkernelweight,Kernelwidth
8	100000000	100100000	1	Hundredkernelweight,Kernelwidth
8	100600000	100700000	1	Hundredkernelweight,Kernelwidth
8	101600000	101700000	1	Hundredkernelweight,Kernelwidth
8	103000000	103100000	2	Hundredkernelweight,Kernelwidth
8	103300000	103400000	3	Hundredkernelweight,Kernelwidth
8	104500000	104600000	4	Hundredkernelweight
8	105500000	105600000	11	Hundredkernelweight
8	105600000	105700000	9	Hundredkernelweight
8	105700000	105800000	14	Hundredkernelweight
8	106100000	106200000	6	Hundredkernelweight
8	106200000	106300000	2	Hundredkernelweight
8	107100000	107200000	2	Tassellength,Hundredkernelweight
8	107300000	107400000	3	Tassellength,Hundredkernelweight
8	107400000	107500000	1	Tassellength,Hundredkernelweight
8	107500000	107600000	1	Tassellength,Hundredkernelweight
8	107600000	107700000	13	Tassellength,Hundredkernelweight
8	107700000	107800000	8	Tassellength,Hundredkernelweight
8	107800000	107900000	13	Tassellength,Hundredkernelweight
8	107900000	108000000	18	Tassellength,Hundredkernelweight
8	108000000	108100000	65	Tassellength,Hundredkernelweight
8	108100000	108200000	11	Tassellength,Hundredkernelweight
8	108500000	108600000	1	Tassellength,Hundredkernelweight
8	108700000	108800000	2	Tassellength,Hundredkernelweight
8	111700000	111800000	1	Tassellength,Hundredkernelweight
8	112600000	112700000	38	Tassellength,Hundredkernelweight
8	113500000	113600000	3	Tassellength,Hundredkernelweight
8	113600000	113700000	3	Tassellength,Hundredkernelweight
8	114000000	114100000	2	Tassellength,Hundredkernelweight
8	114100000	114200000	3	Tassellength,Hundredkernelweight
8	115600000	115700000	6	Tassellength,Hundredkernelweight
8	115800000	115900000	1	Tassellength,Hundredkernelweight
8	116300000	116400000	1	Daystoheading,Tassellength,Hundredkernelweight
8	116400000	116500000	8	Daystoheading,Tassellength,Hundredkernelweight
8	116500000	116600000	2	Daystoheading,Tassellength,Hundredkernelweight
8	116800000	116900000	2	Daystoheading,Tassellength,Hundredkernelweight
8	117300000	117400000	1	Daystoheading,Tassellength,Hundredkernelweight
8	117500000	117600000	2	Daystoheading,Tassellength,Hundredkernelweight
8	120000000	120100000	1	Daystoheading,Tassellength,Hundredkernelweight
8	125200000	125300000	73	Daystoanthesis,Daystosilking,Daystoheading
8	126400000	126500000	2	Daystoanthesis,Daystosilking,Daystoheading
8	128100000	128200000	7	Daystoanthesis,Daystosilking,Daystoheading
8	129100000	129200000	6	Daystoanthesis,Daystosilking,Daystoheading
8	129700000	129800000	1	Daystoanthesis,Daystosilking,Daystoheading
8	131400000	131500000	2	Daystoanthesis,Daystosilking
8	132100000	132200000	1	Daystoanthesis,Daystosilking
8	132200000	132300000	2	Daystoanthesis,Daystosilking
8	132500000	132600000	2	Daystoanthesis,Daystosilking
8	134600000	134700000	3	Daystoanthesis,Daystosilking
8	135600000	135700000	1	Daystoanthesis,Daystosilking
8	136100000	136200000	2	Daystoanthesis,Daystosilking
8	136200000	136300000	1	Daystoanthesis,Daystosilking
8	140400000	140500000	1	Daystoanthesis,Daystosilking
8	141500000	141600000	4	Daystoanthesis,Daystosilking
8	142200000	142300000	3	Daystoanthesis,Daystosilking
8	142300000	142400000	1	Daystoanthesis,Daystosilking
8	143500000	143600000	4	Daystoanthesis,Daystosilking
8	143600000	143700000	3	Daystoanthesis,Daystosilking
8	146800000	146900000	1
8	150000000	150100000	1
8	150800000	150900000	2
8	152100000	152200000	3	Plantheight
8	154100000	154200000	1	Plantheight
8	154700000	154800000	4	Plantheight
8	155000000	155100000	2	Plantheight
8	158500000	158600000	21	Earheight,Plantheight
8	161300000	161400000	1
8	167200000	167300000	1
8	167500000	167600000	1
8	168500000	168600000	12
8	168600000	168700000	3
8	174200000	174300000	1
9	300000	400000	4
9	400000	500000	3
9	1500000	1600000	2	Plantheight
9	1700000	1800000	3	Plantheight
9	1800000	1900000	9	Plantheight
9	5300000	5400000	1	Plantheight
9	9500000	9600000	1	Plantheight
9	10500000	10600000	2	Plantheight
9	11000000	11100000	6	Plantheight
9	11800000	11900000	1	Plantheight
9	14900000	15000000	1	Plantheight
9	15000000	15100000	1	Plantheight
9	17600000	17700000	1	Plantheight
9	19400000	19500000	1	Plantheight
9	20900000	21000000	1	Plantheight
9	21100000	21200000	1	Plantheight
9	27100000	27200000	2	Plantheight
9	29400000	29500000	2	Plantheight
9	30800000	30900000	1	Plantheight
9	31900000	32000000	3	Plantheight
9	32500000	32600000	2	Plantheight
9	34600000	34700000	1	Plantheight
9	34700000	34800000	1	Plantheight
9	35700000	35800000	1	Plantheight
9	35800000	35900000	1	Plantheight
9	41500000	41600000	1	Plantheight
9	46400000	46500000	1	Plantheight
9	46500000	46600000	5	Plantheight
9	47400000	47500000	2	Plantheight
9	48200000	48300000	1	Plantheight
9	48300000	48400000	2	Plantheight
9	48600000	48700000	1	Plantheight
9	49200000	49300000	1	Plantheight
9	50000000	50100000	1	Plantheight
9	50500000	50600000	1	Plantheight
9	55800000	55900000	1	Plantheight
9	57200000	57300000	1
9	57300000	57400000	1
9	57400000	57500000	1
9	57500000	57600000	1
9	57600000	57700000	1
9	58100000	58200000	1
9	58400000	58500000	1
9	58800000	58900000	1
9	58900000	59000000	1
9	59600000	59700000	1
9	60800000	60900000	1
9	60900000	61000000	1
9	62000000	62100000	1
9	63600000	63700000	1
9	64900000	65000000	1
9	65000000	65100000	1
9	65200000	65300000	1
9	66600000	66700000	1
9	66900000	67000000	1
9	73600000	73700000	1
9	73800000	73900000	1
9	76600000	76700000	1
9	77200000	77300000	1
9	78200000	78300000	1
9	80700000	80800000	1
9	82400000	82500000	1
9	84800000	84900000	1
9	85800000	85900000	24
9	88300000	88400000	1
9	91000000	91100000	1
9	93800000	93900000	1	Plantheight
9	94200000	94300000	1	Plantheight
9	102100000	102200000	1
9	103900000	104000000	1	macrohairs(ref.40)
9	104000000	104100000	1	macrohairs(ref.40)
9	104400000	104500000	1	macrohairs(ref.40)
9	106000000	106100000	1	macrohairs(ref.40)
9	111900000	112000000	1
9	114400000	114500000	1
9	114600000	114700000	1
9	116100000	116200000	4
9	118100000	118200000	1
9	118200000	118300000	1
9	118500000	118600000	2
9	121100000	121200000	7
9	124000000	124100000	1
9	124300000	124400000	5
9	124400000	124500000	9
9	124800000	124900000	3
9	125600000	125700000	70
9	125700000	125800000	33
9	128700000	128800000	3
9	129300000	129400000	36
9	129400000	129500000	3
9	130200000	130300000	13
[truncated: 219 more rows]
